# Supplementary material for: A genome-wide function of THSC/TREX-2 at active genes prevents transcription–replication collisions
Source: Nucleic Acids Res. 2014 Oct 7;42(19):12000–14. doi: 10.1093/nar/gku906 (PMC4231764; doi:10.1093/nar/gku906)
Supplement: SUPPLEMENTARY DATA [file supp_gku906_nar-01412-x-2014-File009.zip]

Archive with 3 entries (3 files):
- NAR-01412-X-2014.R1 Suppl files/Santos-Pereira_Supplementary.pdf
- NAR-01412-X-2014.R1 Suppl files/Supplementary_Dataset_I.xlsx
- NAR-01412-X-2014.R1 Suppl files/Supplementary_Dataset_II.xlsx
