# Supplementary material for: A genome-wide function of THSC/TREX-2 at active genes prevents transcription–replication collisions
Source: Nucleic Acids Res. 2014 Oct 7;42(19):12000–14. doi: 10.1093/nar/gku906 (PMC4231764; doi:10.1093/nar/gku906)
Supplement: SUPPLEMENTARY DATA [file supp_gku906_nar-01412-x-2014-File009.zip › NAR-01412-X-2014.R1 Suppl files/Supplementary_Dataset_I.xlsx]

## Sheet: GO_process UP
GO_process term enrichment of 237 UP-regulated genes in thp1∆ and sac3∆ cells
GOID	GO_term	Cluster frequency	Background frequency	P-value	FDR	Expected FP	Gene(s) annotated to the term
44260	cellular macromolecule metabolic process	144 out of 237 genes, 60.8%	2418 out of 6607 background genes, 36.6%	1.15e-11	0.00	0.00	PSY4/YBL046W:SKT5/YBL061C:RDH54/YBR073W:TEC1/YBR083W:SLX1/YBR228W:KCC4/YCL024W:MCD1/YDL003W:RPN4/YDL020C:MTF2/YDL044C:PHO2/YDL106C:NBP2/YDR162C:CWC15/YDR163W:REF2/YDR195W:HSP78/YDR258C:RTT103/YDR289C:YRA1/YDR381W:TFB3/YDR460W:PRP3/YDR473C:BUR6/YER159C:RAD24/YER173W:SMC1/YFL008W:SMC2/YFR031C:HSF1/YGL073W:NAB2/YGL122C:ITC1/YGL133W:RAD54/YGL163C:TOS3/YGL179C:MIG2/YGL209W:DBF2/YGR092W:TAF1/YGR274C:SL…
90304	nucleic acid metabolic process	103 out of 237 genes, 43.5%	1466 out of 6607 background genes, 22.2%	7.43e-11	0.00	0.00	RDH54/YBR073W:TEC1/YBR083W:SLX1/YBR228W:MCD1/YDL003W:RPN4/YDL020C:MTF2/YDL044C:PHO2/YDL106C:CWC15/YDR163W:REF2/YDR195W:RTT103/YDR289C:YRA1/YDR381W:TFB3/YDR460W:PRP3/YDR473C:BUR6/YER159C:RAD24/YER173W:SMC1/YFL008W:SMC2/YFR031C:HSF1/YGL073W:NAB2/YGL122C:ITC1/YGL133W:RAD54/YGL163C:MIG2/YGL209W:TAF1/YGR274C:SLT2/YHR030C:RTT107/YHR154W:SMC3/YJL074C:SAP185/YJL098W:ASF1/YJL115W:RRN3/YKL125W:CTK1/YKL139W…
43170	macromolecule metabolic process	145 out of 237 genes, 61.2%	2497 out of 6607 background genes, 37.8%	8.72e-11	0.00	0.00	PSY4/YBL046W:SKT5/YBL061C:RDH54/YBR073W:TEC1/YBR083W:SLX1/YBR228W:KCC4/YCL024W:MCD1/YDL003W:RPN4/YDL020C:MTF2/YDL044C:PHO2/YDL106C:NBP2/YDR162C:CWC15/YDR163W:REF2/YDR195W:HSP78/YDR258C:RTT103/YDR289C:YRA1/YDR381W:TFB3/YDR460W:PRP3/YDR473C:BUR6/YER159C:RAD24/YER173W:SMC1/YFL008W:SMC2/YFR031C:HSF1/YGL073W:NAB2/YGL122C:ITC1/YGL133W:RAD54/YGL163C:TOS3/YGL179C:MIG2/YGL209W:DBF2/YGR092W:TAF1/YGR274C:SL…
50794	regulation of cellular process	88 out of 237 genes, 37.1%	1165 out of 6607 background genes, 17.6%	2.42e-10	0.00	0.00	PSY4/YBL046W:TEC1/YBR083W:KCC4/YCL024W:RPN4/YDL020C:PHO2/YDL106C:NBP2/YDR162C:REF2/YDR195W:HSP78/YDR258C:RTT103/YDR289C:GIC2/YDR309C:YRA1/YDR381W:TFB3/YDR460W:BUR6/YER159C:HSF1/YGL073W:ITC1/YGL133W:RAD54/YGL163C:MIG2/YGL209W:PDE1/YGL248W:DBF2/YGR092W:SLT2/YHR030C:SPO12/YHR152W:RTT107/YHR154W:HOS4/YIL112W:ASF1/YJL115W:ELM1/YKL048C:CTK1/YKL139W:SET3/YKR029C:MSA2/YKR077W:CDC45/YLR103C:CLB4/YLR210W:F…
50789	regulation of biological process	89 out of 237 genes, 37.6%	1215 out of 6607 background genes, 18.4%	1.02e-09	0.00	0.00	PSY4/YBL046W:TEC1/YBR083W:KCC4/YCL024W:RPN4/YDL020C:PHO2/YDL106C:NBP2/YDR162C:REF2/YDR195W:HSP78/YDR258C:RTT103/YDR289C:GIC2/YDR309C:YRA1/YDR381W:TFB3/YDR460W:BUR6/YER159C:HSF1/YGL073W:NAB2/YGL122C:ITC1/YGL133W:RAD54/YGL163C:MIG2/YGL209W:PDE1/YGL248W:DBF2/YGR092W:SLT2/YHR030C:SPO12/YHR152W:RTT107/YHR154W:HOS4/YIL112W:ASF1/YJL115W:ELM1/YKL048C:CTK1/YKL139W:SET3/YKR029C:MSA2/YKR077W:CDC45/YLR103C:C…
22402	cell cycle process	58 out of 237 genes, 24.5%	621 out of 6607 background genes, 9.4%	2.62e-09	0.00	0.00	PSY4/YBL046W:RDH54/YBR073W:KCC4/YCL024W:MCD1/YDL003W:GIC2/YDR309C:CIN8/YEL061C:RAD24/YER173W:SMC1/YFL008W:SMC2/YFR031C:HSF1/YGL073W:DBF2/YGR092W:SLT2/YHR030C:SPO12/YHR152W:HOS4/YIL112W:SMC3/YJL074C:SAP185/YJL098W:ELM1/YKL048C:MIF2/YKL089W:SET3/YKR029C:MSA2/YKR077W:UBI4/YLL039C:CDC45/YLR103C:CLB4/YLR210W:FAR10/YLR238W:SMC6/YLR383W:CDC5/YMR001C:PDS5/YMR076C:CIK1/YMR198W:JNM1/YMR294W:IBD2/YNL164C:KA…
6139	nucleobase-containing compound metabolic process	107 out of 237 genes, 45.1%	1641 out of 6607 background genes, 24.8%	2.96e-09	0.00	0.00	RDH54/YBR073W:TEC1/YBR083W:SLX1/YBR228W:MCD1/YDL003W:RPN4/YDL020C:MTF2/YDL044C:PHO2/YDL106C:CWC15/YDR163W:REF2/YDR195W:RTT103/YDR289C:YRA1/YDR381W:TFB3/YDR460W:PRP3/YDR473C:PHM8/YER037W:BUR6/YER159C:RAD24/YER173W:SMC1/YFL008W:SMC2/YFR031C:HSF1/YGL073W:NAB2/YGL122C:ITC1/YGL133W:RAD54/YGL163C:MIG2/YGL209W:TAF1/YGR274C:SLT2/YHR030C:RTT107/YHR154W:SMC3/YJL074C:SAP185/YJL098W:ASF1/YJL115W:RRN3/YKL125W…
7049	cell cycle	59 out of 237 genes, 24.9%	648 out of 6607 background genes, 9.8%	4.79e-09	0.00	0.00	PSY4/YBL046W:RDH54/YBR073W:KCC4/YCL024W:MCD1/YDL003W:GIC2/YDR309C:CIN8/YEL061C:RAD24/YER173W:SMC1/YFL008W:SMC2/YFR031C:HSF1/YGL073W:DBF2/YGR092W:SLT2/YHR030C:SPO12/YHR152W:HOS4/YIL112W:SMC3/YJL074C:SAP185/YJL098W:ELM1/YKL048C:MIF2/YKL089W:SET3/YKR029C:MSA2/YKR077W:UBI4/YLL039C:CDC45/YLR103C:CLB4/YLR210W:FAR10/YLR238W:SMC6/YLR383W:CDC5/YMR001C:PDS5/YMR076C:CIK1/YMR198W:JNM1/YMR294W:IBD2/YNL164C:KA…
6725	cellular aromatic compound metabolic process	109 out of 237 genes, 46.0%	1708 out of 6607 background genes, 25.9%	6.71e-09	0.00	0.00	RDH54/YBR073W:TEC1/YBR083W:SLX1/YBR228W:MCD1/YDL003W:RPN4/YDL020C:MTF2/YDL044C:PHO2/YDL106C:CWC15/YDR163W:REF2/YDR195W:RTT103/YDR289C:YRA1/YDR381W:TFB3/YDR460W:PRP3/YDR473C:PHM8/YER037W:BUR6/YER159C:RAD24/YER173W:SMC1/YFL008W:SMC2/YFR031C:HSF1/YGL073W:NAB2/YGL122C:ITC1/YGL133W:RAD54/YGL163C:MIG2/YGL209W:TAF1/YGR274C:SLT2/YHR030C:RTT107/YHR154W:SMC3/YJL074C:SAP185/YJL098W:ASF1/YJL115W:RRN3/YKL125W…
46483	heterocycle metabolic process	108 out of 237 genes, 45.6%	1724 out of 6607 background genes, 26.1%	3.18e-08	0.00	0.00	RDH54/YBR073W:TEC1/YBR083W:SLX1/YBR228W:MCD1/YDL003W:RPN4/YDL020C:MTF2/YDL044C:PHO2/YDL106C:CWC15/YDR163W:REF2/YDR195W:RTT103/YDR289C:YRA1/YDR381W:TFB3/YDR460W:PRP3/YDR473C:PHM8/YER037W:BUR6/YER159C:RAD24/YER173W:SMC1/YFL008W:SMC2/YFR031C:HSF1/YGL073W:NAB2/YGL122C:ITC1/YGL133W:RAD54/YGL163C:MIG2/YGL209W:TAF1/YGR274C:SLT2/YHR030C:RTT107/YHR154W:SMC3/YJL074C:SAP185/YJL098W:ASF1/YJL115W:RRN3/YKL125W…
1901360	organic cyclic compound metabolic process	110 out of 237 genes, 46.4%	1775 out of 6607 background genes, 26.9%	3.60e-08	0.00	0.00	RDH54/YBR073W:TEC1/YBR083W:SLX1/YBR228W:MCD1/YDL003W:RPN4/YDL020C:MTF2/YDL044C:PHO2/YDL106C:CWC15/YDR163W:REF2/YDR195W:RTT103/YDR289C:YRA1/YDR381W:TFB3/YDR460W:PRP3/YDR473C:PHM8/YER037W:BUR6/YER159C:RAD24/YER173W:SMC1/YFL008W:SMC2/YFR031C:HSF1/YGL073W:NAB2/YGL122C:ITC1/YGL133W:RAD54/YGL163C:MIG2/YGL209W:TAF1/YGR274C:SLT2/YHR030C:RTT107/YHR154W:SMC3/YJL074C:SAP185/YJL098W:ASF1/YJL115W:RRN3/YKL125W…
65007	biological regulation	93 out of 237 genes, 39.2%	1423 out of 6607 background genes, 21.5%	2.04e-07	0.00	0.00	PSY4/YBL046W:TEC1/YBR083W:KCC4/YCL024W:RPN4/YDL020C:PHO2/YDL106C:NBP2/YDR162C:REF2/YDR195W:HSP78/YDR258C:RTT103/YDR289C:GIC2/YDR309C:YRA1/YDR381W:TFB3/YDR460W:VPS3/YDR495C:BUR6/YER159C:HSF1/YGL073W:NAB2/YGL122C:ITC1/YGL133W:RAD54/YGL163C:MIG2/YGL209W:PDE1/YGL248W:DBF2/YGR092W:SLT2/YHR030C:SPO12/YHR152W:RTT107/YHR154W:CRG1/YHR209W:HOS4/YIL112W:ASF1/YJL115W:ELM1/YKL048C:CTK1/YKL139W:SET3/YKR029C:MS…
34641	cellular nitrogen compound metabolic process	108 out of 237 genes, 45.6%	1788 out of 6607 background genes, 27.1%	3.41e-07	0.00	0.00	RDH54/YBR073W:TEC1/YBR083W:SLX1/YBR228W:MCD1/YDL003W:RPN4/YDL020C:MTF2/YDL044C:PHO2/YDL106C:CWC15/YDR163W:REF2/YDR195W:RTT103/YDR289C:YRA1/YDR381W:TFB3/YDR460W:PRP3/YDR473C:PHM8/YER037W:BUR6/YER159C:RAD24/YER173W:SMC1/YFL008W:SMC2/YFR031C:HSF1/YGL073W:NAB2/YGL122C:ITC1/YGL133W:RAD54/YGL163C:MIG2/YGL209W:TAF1/YGR274C:SLT2/YHR030C:RTT107/YHR154W:SMC3/YJL074C:SAP185/YJL098W:ASF1/YJL115W:RRN3/YKL125W…
60255	regulation of macromolecule metabolic process	62 out of 237 genes, 26.2%	777 out of 6607 background genes, 11.8%	3.50e-07	0.00	0.00	TEC1/YBR083W:RPN4/YDL020C:PHO2/YDL106C:NBP2/YDR162C:REF2/YDR195W:HSP78/YDR258C:TFB3/YDR460W:BUR6/YER159C:HSF1/YGL073W:NAB2/YGL122C:ITC1/YGL133W:RAD54/YGL163C:MIG2/YGL209W:ASF1/YJL115W:ELM1/YKL048C:CTK1/YKL139W:SET3/YKR029C:MSA2/YKR077W:CDC45/YLR103C:CLB4/YLR210W:GUF1/YLR289W:RCO1/YMR075W:CRZ1/YNL027W:BDP1/YNL039W:GCR2/YNL199C:TOP1/YOL006C:MSA1/YOR066W:DIA2/YOR080W:ESA1/YOR244W:HAT1/YPL001W:SWI1/Y…
31323	regulation of cellular metabolic process	64 out of 237 genes, 27.0%	820 out of 6607 background genes, 12.4%	4.22e-07	0.00	0.00	TEC1/YBR083W:RPN4/YDL020C:PHO2/YDL106C:NBP2/YDR162C:REF2/YDR195W:HSP78/YDR258C:YRA1/YDR381W:TFB3/YDR460W:BUR6/YER159C:HSF1/YGL073W:ITC1/YGL133W:RAD54/YGL163C:MIG2/YGL209W:ASF1/YJL115W:ELM1/YKL048C:CTK1/YKL139W:SET3/YKR029C:MSA2/YKR077W:CDC45/YLR103C:CLB4/YLR210W:GUF1/YLR289W:RCO1/YMR075W:CRZ1/YNL027W:BDP1/YNL039W:GCR2/YNL199C:TOP1/YOL006C:MSA1/YOR066W:DIA2/YOR080W:BAG7/YOR134W:ESA1/YOR244W:CDC31/…
19219	regulation of nucleobase-containing compound metabolic process	53 out of 237 genes, 22.4%	611 out of 6607 background genes, 9.2%	4.77e-07	0.00	0.00	TEC1/YBR083W:RPN4/YDL020C:PHO2/YDL106C:REF2/YDR195W:YRA1/YDR381W:TFB3/YDR460W:BUR6/YER159C:HSF1/YGL073W:ITC1/YGL133W:RAD54/YGL163C:MIG2/YGL209W:ASF1/YJL115W:CTK1/YKL139W:SET3/YKR029C:MSA2/YKR077W:CDC45/YLR103C:RCO1/YMR075W:CRZ1/YNL027W:BDP1/YNL039W:GCR2/YNL199C:TOP1/YOL006C:MSA1/YOR066W:DIA2/YOR080W:BAG7/YOR134W:ESA1/YOR244W:HAT1/YPL001W:SWI1/YPL016W:SKS1/YPL026C:GCR1/YPL075W:ELP3/YPL086C:RLM1/YP…
16070	RNA metabolic process	82 out of 237 genes, 34.6%	1199 out of 6607 background genes, 18.1%	4.85e-07	0.00	0.00	TEC1/YBR083W:RPN4/YDL020C:MTF2/YDL044C:PHO2/YDL106C:CWC15/YDR163W:REF2/YDR195W:RTT103/YDR289C:TFB3/YDR460W:PRP3/YDR473C:BUR6/YER159C:HSF1/YGL073W:NAB2/YGL122C:ITC1/YGL133W:MIG2/YGL209W:TAF1/YGR274C:SLT2/YHR030C:SAP185/YJL098W:ASF1/YJL115W:RRN3/YKL125W:CTK1/YKL139W:NTR2/YKR022C:SET3/YKR029C:LAS1/YKR063C:MSA2/YKR077W:CDC45/YLR103C:YSH1/YLR277C:RRN11/YML043C:RCO1/YMR075W:CEF1/YMR213W:CRZ1/YNL027W:BD…
80090	regulation of primary metabolic process	63 out of 237 genes, 26.6%	806 out of 6607 background genes, 12.2%	5.71e-07	0.00	0.00	TEC1/YBR083W:RPN4/YDL020C:PHO2/YDL106C:NBP2/YDR162C:REF2/YDR195W:HSP78/YDR258C:YRA1/YDR381W:TFB3/YDR460W:BUR6/YER159C:HSF1/YGL073W:ITC1/YGL133W:RAD54/YGL163C:MIG2/YGL209W:ASF1/YJL115W:ELM1/YKL048C:CTK1/YKL139W:SET3/YKR029C:MSA2/YKR077W:CDC45/YLR103C:CLB4/YLR210W:GUF1/YLR289W:RCO1/YMR075W:CRZ1/YNL027W:BDP1/YNL039W:GCR2/YNL199C:TOP1/YOL006C:MSA1/YOR066W:DIA2/YOR080W:BAG7/YOR134W:ESA1/YOR244W:HAT1/Y…
1902589	single-organism organelle organization	65 out of 237 genes, 27.4%	848 out of 6607 background genes, 12.8%	6.35e-07	0.00	0.00	RDH54/YBR073W:MCD1/YDL003W:HSP78/YDR258C:GIC2/YDR309C:CIN8/YEL061C:SMC1/YFL008W:SMC2/YFR031C:HSF1/YGL073W:RAD54/YGL163C:SLT2/YHR030C:SPO12/YHR152W:HOS4/YIL112W:SMC3/YJL074C:ASF1/YJL115W:MIF2/YKL089W:SET3/YKR029C:CLB4/YLR210W:CDC5/YMR001C:RCO1/YMR075W:PDS5/YMR076C:VPS20/YMR077C:CIK1/YMR198W:JNM1/YMR294W:IBD2/YNL164C:KAR1/YNL188W:CNM67/YNL225C:TOP1/YOL006C:IFM1/YOL023W:AHC1/YOR023C:ASE1/YOR058C:ESA…
51171	regulation of nitrogen compound metabolic process	53 out of 237 genes, 22.4%	623 out of 6607 background genes, 9.4%	9.74e-07	0.00	0.00	TEC1/YBR083W:RPN4/YDL020C:PHO2/YDL106C:REF2/YDR195W:YRA1/YDR381W:TFB3/YDR460W:BUR6/YER159C:HSF1/YGL073W:ITC1/YGL133W:RAD54/YGL163C:MIG2/YGL209W:ASF1/YJL115W:CTK1/YKL139W:SET3/YKR029C:MSA2/YKR077W:CDC45/YLR103C:RCO1/YMR075W:CRZ1/YNL027W:BDP1/YNL039W:GCR2/YNL199C:TOP1/YOL006C:MSA1/YOR066W:DIA2/YOR080W:BAG7/YOR134W:ESA1/YOR244W:HAT1/YPL001W:SWI1/YPL016W:SKS1/YPL026C:GCR1/YPL075W:ELP3/YPL086C:RLM1/YP…
19222	regulation of metabolic process	65 out of 237 genes, 27.4%	857 out of 6607 background genes, 13.0%	9.93e-07	0.00	0.00	TEC1/YBR083W:RPN4/YDL020C:PHO2/YDL106C:NBP2/YDR162C:REF2/YDR195W:HSP78/YDR258C:YRA1/YDR381W:TFB3/YDR460W:BUR6/YER159C:HSF1/YGL073W:NAB2/YGL122C:ITC1/YGL133W:RAD54/YGL163C:MIG2/YGL209W:ASF1/YJL115W:ELM1/YKL048C:CTK1/YKL139W:SET3/YKR029C:MSA2/YKR077W:CDC45/YLR103C:CLB4/YLR210W:GUF1/YLR289W:RCO1/YMR075W:CRZ1/YNL027W:BDP1/YNL039W:GCR2/YNL199C:TOP1/YOL006C:MSA1/YOR066W:DIA2/YOR080W:BAG7/YOR134W:ESA1/Y…
6351	transcription, DNA-templated	54 out of 237 genes, 22.8%	653 out of 6607 background genes, 9.9%	1.84e-06	0.00	0.00	TEC1/YBR083W:RPN4/YDL020C:PHO2/YDL106C:REF2/YDR195W:TFB3/YDR460W:BUR6/YER159C:HSF1/YGL073W:ITC1/YGL133W:MIG2/YGL209W:TAF1/YGR274C:ASF1/YJL115W:RRN3/YKL125W:CTK1/YKL139W:SET3/YKR029C:MSA2/YKR077W:CDC45/YLR103C:YSH1/YLR277C:RRN11/YML043C:RCO1/YMR075W:CRZ1/YNL027W:BDP1/YNL039W:GCR2/YNL199C:TOP1/YOL006C:MSA1/YOR066W:DIA2/YOR080W:ESA1/YOR244W:HAT1/YPL001W:TFC8/YPL007C:TAF3/YPL011C:SWI1/YPL016W:SKS1/YP…
32774	RNA biosynthetic process	54 out of 237 genes, 22.8%	655 out of 6607 background genes, 9.9%	2.06e-06	0.00	0.00	TEC1/YBR083W:RPN4/YDL020C:PHO2/YDL106C:REF2/YDR195W:TFB3/YDR460W:BUR6/YER159C:HSF1/YGL073W:ITC1/YGL133W:MIG2/YGL209W:TAF1/YGR274C:ASF1/YJL115W:RRN3/YKL125W:CTK1/YKL139W:SET3/YKR029C:MSA2/YKR077W:CDC45/YLR103C:YSH1/YLR277C:RRN11/YML043C:RCO1/YMR075W:CRZ1/YNL027W:BDP1/YNL039W:GCR2/YNL199C:TOP1/YOL006C:MSA1/YOR066W:DIA2/YOR080W:ESA1/YOR244W:HAT1/YPL001W:TFC8/YPL007C:TAF3/YPL011C:SWI1/YPL016W:SKS1/YP…
16043	cellular component organization	105 out of 237 genes, 44.3%	1772 out of 6607 background genes, 26.8%	2.44e-06	0.00	0.00	RDH54/YBR073W:KCC4/YCL024W:MCD1/YDL003W:PHO2/YDL106C:PST1/YDR055W:HSP78/YDR258C:GIC2/YDR309C:VPS3/YDR495C:CIN8/YEL061C:BUR6/YER159C:SMC1/YFL008W:SMC2/YFR031C:HSF1/YGL073W:ITC1/YGL133W:RAD54/YGL163C:DBF2/YGR092W:TAF1/YGR274C:SLT2/YHR030C:SPO12/YHR152W:HOS4/YIL112W:SMC3/YJL074C:ASF1/YJL115W:ELM1/YKL048C:MIF2/YKL089W:PIR3/YKL163W:NTR2/YKR022C:SET3/YKR029C:CDC45/YLR103C:YLR194C:CLB4/YLR210W:IMH1/YLR3…
44238	primary metabolic process	153 out of 237 genes, 64.6%	3050 out of 6607 background genes, 46.2%	4.50e-06	0.00	0.00	PSY4/YBL046W:SKT5/YBL061C:RDH54/YBR073W:TEC1/YBR083W:SLX1/YBR228W:KCC4/YCL024W:MCD1/YDL003W:RPN4/YDL020C:MTF2/YDL044C:PHO2/YDL106C:NBP2/YDR162C:CWC15/YDR163W:REF2/YDR195W:HSP78/YDR258C:RTT103/YDR289C:YRA1/YDR381W:TFB3/YDR460W:PRP3/YDR473C:PHM8/YER037W:BUR6/YER159C:RAD24/YER173W:SMC1/YFL008W:SMC2/YFR031C:HSF1/YGL073W:NAB2/YGL122C:ITC1/YGL133W:RAD54/YGL163C:TOS3/YGL179C:MIG2/YGL209W:DBF2/YGR092W:TA…
10467	gene expression	93 out of 237 genes, 39.2%	1514 out of 6607 background genes, 22.9%	6.28e-06	0.00	0.00	TEC1/YBR083W:RPN4/YDL020C:MTF2/YDL044C:PHO2/YDL106C:CWC15/YDR163W:REF2/YDR195W:HSP78/YDR258C:RTT103/YDR289C:YRA1/YDR381W:TFB3/YDR460W:PRP3/YDR473C:BUR6/YER159C:HSF1/YGL073W:NAB2/YGL122C:ITC1/YGL133W:MIG2/YGL209W:TAF1/YGR274C:SLT2/YHR030C:SAP185/YJL098W:ASF1/YJL115W:RRN3/YKL125W:CTK1/YKL139W:NTR2/YKR022C:SET3/YKR029C:LAS1/YKR063C:MSA2/YKR077W:CDC45/YLR103C:YSH1/YLR277C:GUF1/YLR289W:RRN11/YML043C:R…
51276	chromosome organization	39 out of 237 genes, 16.5%	412 out of 6607 background genes, 6.2%	1.28e-05	0.00	0.00	RDH54/YBR073W:MCD1/YDL003W:PHO2/YDL106C:CIN8/YEL061C:SMC1/YFL008W:SMC2/YFR031C:ITC1/YGL133W:RAD54/YGL163C:HOS4/YIL112W:SMC3/YJL074C:ASF1/YJL115W:SET3/YKR029C:VPS71/YML041C:CDC5/YMR001C:RCO1/YMR075W:PDS5/YMR076C:CIK1/YMR198W:TOP1/YOL006C:AHC1/YOR023C:ESA1/YOR244W:HAT1/YPL001W:CHL1/YPL008W:SWI1/YPL016W:RMI1/YPL024W:GCR1/YPL075W:HOS3/YPL116W:SPP1/YPL138C:TGS1/YPL157W:RVB2/YPL235W:HSP82/YPL240C:HFI1/…
6807	nitrogen compound metabolic process	110 out of 237 genes, 46.4%	1948 out of 6607 background genes, 29.5%	1.38e-05	0.00	0.00	SKT5/YBL061C:RDH54/YBR073W:TEC1/YBR083W:SLX1/YBR228W:MCD1/YDL003W:RPN4/YDL020C:MTF2/YDL044C:PHO2/YDL106C:CWC15/YDR163W:REF2/YDR195W:RTT103/YDR289C:YRA1/YDR381W:TFB3/YDR460W:PRP3/YDR473C:PHM8/YER037W:BUR6/YER159C:RAD24/YER173W:SMC1/YFL008W:SMC2/YFR031C:HSF1/YGL073W:NAB2/YGL122C:ITC1/YGL133W:RAD54/YGL163C:MIG2/YGL209W:TAF1/YGR274C:SLT2/YHR030C:RTT107/YHR154W:SMC3/YJL074C:SAP185/YJL098W:ASF1/YJL115W…
6366	transcription from RNA polymerase II promoter	42 out of 237 genes, 17.7%	469 out of 6607 background genes, 7.1%	1.69e-05	0.00	0.00	TEC1/YBR083W:RPN4/YDL020C:PHO2/YDL106C:REF2/YDR195W:TFB3/YDR460W:BUR6/YER159C:HSF1/YGL073W:ITC1/YGL133W:MIG2/YGL209W:TAF1/YGR274C:ASF1/YJL115W:CTK1/YKL139W:MSA2/YKR077W:YSH1/YLR277C:RCO1/YMR075W:CRZ1/YNL027W:GCR2/YNL199C:TOP1/YOL006C:MSA1/YOR066W:ESA1/YOR244W:TAF3/YPL011C:SWI1/YPL016W:SKS1/YPL026C:GCR1/YPL075W:ELP3/YPL086C:RLM1/YPL089C:HOS3/YPL116W:UME1/YPL139C:CUP9/YPL177C:CET1/YPL228W:RVB2/YPL2…
51252	regulation of RNA metabolic process	46 out of 237 genes, 19.4%	542 out of 6607 background genes, 8.2%	1.70e-05	0.00	0.00	TEC1/YBR083W:RPN4/YDL020C:PHO2/YDL106C:REF2/YDR195W:TFB3/YDR460W:BUR6/YER159C:HSF1/YGL073W:ITC1/YGL133W:MIG2/YGL209W:ASF1/YJL115W:CTK1/YKL139W:SET3/YKR029C:MSA2/YKR077W:CDC45/YLR103C:RCO1/YMR075W:CRZ1/YNL027W:GCR2/YNL199C:TOP1/YOL006C:MSA1/YOR066W:DIA2/YOR080W:ESA1/YOR244W:HAT1/YPL001W:SWI1/YPL016W:SKS1/YPL026C:GCR1/YPL075W:ELP3/YPL086C:RLM1/YPL089C:HOS3/YPL116W:SPP1/YPL138C:UME1/YPL139C:CUP9/YPL…
9987	cellular process	191 out of 237 genes, 80.6%	4270 out of 6607 background genes, 64.6%	2.97e-05	0.00	0.00	PSY4/YBL046W:SKT5/YBL061C:RDH54/YBR073W:TEC1/YBR083W:SLX1/YBR228W:KCC4/YCL024W:MCD1/YDL003W:RPN4/YDL020C:MTF2/YDL044C:PHO2/YDL106C:PST1/YDR055W:NBP2/YDR162C:CWC15/YDR163W:REF2/YDR195W:HSP78/YDR258C:RTT103/YDR289C:GIC2/YDR309C:YRA1/YDR381W:TFB3/YDR460W:PRP3/YDR473C:VPS3/YDR495C:CIN8/YEL061C:PHM8/YER037W:BUR6/YER159C:RAD24/YER173W:SMC1/YFL008W:SMC2/YFR031C:HSF1/YGL073W:NAB2/YGL122C:ITC1/YGL133W:RAD…
2000112	regulation of cellular macromolecule biosynthetic process	51 out of 237 genes, 21.5%	648 out of 6607 background genes, 9.8%	3.10e-05	0.00	0.00	TEC1/YBR083W:RPN4/YDL020C:PHO2/YDL106C:HSP78/YDR258C:TFB3/YDR460W:BUR6/YER159C:HSF1/YGL073W:ITC1/YGL133W:MIG2/YGL209W:ASF1/YJL115W:CTK1/YKL139W:SET3/YKR029C:MSA2/YKR077W:CDC45/YLR103C:GUF1/YLR289W:RCO1/YMR075W:CRZ1/YNL027W:GCR2/YNL199C:TOP1/YOL006C:MSA1/YOR066W:DIA2/YOR080W:ESA1/YOR244W:HAT1/YPL001W:SWI1/YPL016W:SKS1/YPL026C:OAZ1/YPL052W:GCR1/YPL075W:ELP3/YPL086C:RLM1/YPL089C:HOS3/YPL116W:SPP1/YP…
10556	regulation of macromolecule biosynthetic process	51 out of 237 genes, 21.5%	650 out of 6607 background genes, 9.8%	3.43e-05	0.00	0.00	TEC1/YBR083W:RPN4/YDL020C:PHO2/YDL106C:HSP78/YDR258C:TFB3/YDR460W:BUR6/YER159C:HSF1/YGL073W:ITC1/YGL133W:MIG2/YGL209W:ASF1/YJL115W:CTK1/YKL139W:SET3/YKR029C:MSA2/YKR077W:CDC45/YLR103C:GUF1/YLR289W:RCO1/YMR075W:CRZ1/YNL027W:GCR2/YNL199C:TOP1/YOL006C:MSA1/YOR066W:DIA2/YOR080W:ESA1/YOR244W:HAT1/YPL001W:SWI1/YPL016W:SKS1/YPL026C:OAZ1/YPL052W:GCR1/YPL075W:ELP3/YPL086C:RLM1/YPL089C:HOS3/YPL116W:SPP1/YP…
6996	organelle organization	80 out of 237 genes, 33.8%	1263 out of 6607 background genes, 19.1%	3.45e-05	0.00	0.00	RDH54/YBR073W:KCC4/YCL024W:MCD1/YDL003W:PHO2/YDL106C:HSP78/YDR258C:GIC2/YDR309C:VPS3/YDR495C:CIN8/YEL061C:SMC1/YFL008W:SMC2/YFR031C:HSF1/YGL073W:ITC1/YGL133W:RAD54/YGL163C:DBF2/YGR092W:SLT2/YHR030C:SPO12/YHR152W:HOS4/YIL112W:SMC3/YJL074C:ASF1/YJL115W:MIF2/YKL089W:SET3/YKR029C:CLB4/YLR210W:VPS71/YML041C:CDC5/YMR001C:RCO1/YMR075W:PDS5/YMR076C:VPS20/YMR077C:CIK1/YMR198W:JNM1/YMR294W:IBD2/YNL164C:KAR…
34654	nucleobase-containing compound biosynthetic process	56 out of 237 genes, 23.6%	761 out of 6607 background genes, 11.5%	6.01e-05	0.00	0.00	TEC1/YBR083W:RPN4/YDL020C:PHO2/YDL106C:REF2/YDR195W:TFB3/YDR460W:BUR6/YER159C:HSF1/YGL073W:ITC1/YGL133W:MIG2/YGL209W:TAF1/YGR274C:ASF1/YJL115W:RRN3/YKL125W:CTK1/YKL139W:SET3/YKR029C:MSA2/YKR077W:CDC45/YLR103C:YSH1/YLR277C:RRN11/YML043C:RCO1/YMR075W:CRZ1/YNL027W:BDP1/YNL039W:GCR2/YNL199C:TOP1/YOL006C:MSA1/YOR066W:DIA2/YOR080W:ESA1/YOR244W:HAT1/YPL001W:TFC8/YPL007C:TAF3/YPL011C:SWI1/YPL016W:RAD1/YP…
71840	cellular component organization or biogenesis	112 out of 237 genes, 47.3%	2048 out of 6607 background genes, 31.0%	6.19e-05	0.00	0.00	SKT5/YBL061C:RDH54/YBR073W:KCC4/YCL024W:MCD1/YDL003W:PHO2/YDL106C:PST1/YDR055W:NBP2/YDR162C:HSP78/YDR258C:GIC2/YDR309C:VPS3/YDR495C:CIN8/YEL061C:BUR6/YER159C:SMC1/YFL008W:SMC2/YFR031C:HSF1/YGL073W:ITC1/YGL133W:RAD54/YGL163C:DBF2/YGR092W:TAF1/YGR274C:SLT2/YHR030C:SPO12/YHR152W:HOS4/YIL112W:SMC3/YJL074C:ASF1/YJL115W:ELM1/YKL048C:MIF2/YKL089W:PIR3/YKL163W:NTR2/YKR022C:SET3/YKR029C:LAS1/YKR063C:CDC45…
2001141	regulation of RNA biosynthetic process	44 out of 237 genes, 18.6%	530 out of 6607 background genes, 8.0%	7.12e-05	0.00	0.00	TEC1/YBR083W:RPN4/YDL020C:PHO2/YDL106C:TFB3/YDR460W:BUR6/YER159C:HSF1/YGL073W:ITC1/YGL133W:MIG2/YGL209W:ASF1/YJL115W:CTK1/YKL139W:SET3/YKR029C:MSA2/YKR077W:CDC45/YLR103C:RCO1/YMR075W:CRZ1/YNL027W:GCR2/YNL199C:TOP1/YOL006C:MSA1/YOR066W:DIA2/YOR080W:ESA1/YOR244W:HAT1/YPL001W:SWI1/YPL016W:SKS1/YPL026C:GCR1/YPL075W:ELP3/YPL086C:RLM1/YPL089C:HOS3/YPL116W:SPP1/YPL138C:UME1/YPL139C:CUP9/YPL177C:CTI6/YPL…
6355	regulation of transcription, DNA-templated	44 out of 237 genes, 18.6%	530 out of 6607 background genes, 8.0%	7.12e-05	0.00	0.00	TEC1/YBR083W:RPN4/YDL020C:PHO2/YDL106C:TFB3/YDR460W:BUR6/YER159C:HSF1/YGL073W:ITC1/YGL133W:MIG2/YGL209W:ASF1/YJL115W:CTK1/YKL139W:SET3/YKR029C:MSA2/YKR077W:CDC45/YLR103C:RCO1/YMR075W:CRZ1/YNL027W:GCR2/YNL199C:TOP1/YOL006C:MSA1/YOR066W:DIA2/YOR080W:ESA1/YOR244W:HAT1/YPL001W:SWI1/YPL016W:SKS1/YPL026C:GCR1/YPL075W:ELP3/YPL086C:RLM1/YPL089C:HOS3/YPL116W:SPP1/YPL138C:UME1/YPL139C:CUP9/YPL177C:CTI6/YPL…
10468	regulation of gene expression	50 out of 237 genes, 21.1%	645 out of 6607 background genes, 9.8%	7.14e-05	0.00	0.00	TEC1/YBR083W:RPN4/YDL020C:PHO2/YDL106C:REF2/YDR195W:HSP78/YDR258C:TFB3/YDR460W:BUR6/YER159C:HSF1/YGL073W:NAB2/YGL122C:ITC1/YGL133W:MIG2/YGL209W:ASF1/YJL115W:CTK1/YKL139W:SET3/YKR029C:MSA2/YKR077W:CDC45/YLR103C:GUF1/YLR289W:RCO1/YMR075W:CRZ1/YNL027W:GCR2/YNL199C:TOP1/YOL006C:MSA1/YOR066W:DIA2/YOR080W:ESA1/YOR244W:HAT1/YPL001W:SWI1/YPL016W:SKS1/YPL026C:OAZ1/YPL052W:GCR1/YPL075W:ELP3/YPL086C:RLM1/YP…
71704	organic substance metabolic process	155 out of 237 genes, 65.4%	3218 out of 6607 background genes, 48.7%	8.77e-05	0.00	0.00	PSY4/YBL046W:SKT5/YBL061C:RDH54/YBR073W:TEC1/YBR083W:SLX1/YBR228W:KCC4/YCL024W:MCD1/YDL003W:RPN4/YDL020C:MTF2/YDL044C:PHO2/YDL106C:NBP2/YDR162C:CWC15/YDR163W:REF2/YDR195W:HSP78/YDR258C:RTT103/YDR289C:YRA1/YDR381W:TFB3/YDR460W:PRP3/YDR473C:PHM8/YER037W:BUR6/YER159C:RAD24/YER173W:SMC1/YFL008W:SMC2/YFR031C:HSF1/YGL073W:NAB2/YGL122C:ITC1/YGL133W:RAD54/YGL163C:TOS3/YGL179C:MIG2/YGL209W:DBF2/YGR092W:TA…
31326	regulation of cellular biosynthetic process	51 out of 237 genes, 21.5%	674 out of 6607 background genes, 10.2%	0.00011	0.00	0.00	TEC1/YBR083W:RPN4/YDL020C:PHO2/YDL106C:HSP78/YDR258C:TFB3/YDR460W:BUR6/YER159C:HSF1/YGL073W:ITC1/YGL133W:MIG2/YGL209W:ASF1/YJL115W:CTK1/YKL139W:SET3/YKR029C:MSA2/YKR077W:CDC45/YLR103C:GUF1/YLR289W:RCO1/YMR075W:CRZ1/YNL027W:GCR2/YNL199C:TOP1/YOL006C:MSA1/YOR066W:DIA2/YOR080W:ESA1/YOR244W:HAT1/YPL001W:SWI1/YPL016W:SKS1/YPL026C:OAZ1/YPL052W:GCR1/YPL075W:ELP3/YPL086C:RLM1/YPL089C:HOS3/YPL116W:SPP1/YP…
9889	regulation of biosynthetic process	51 out of 237 genes, 21.5%	674 out of 6607 background genes, 10.2%	0.00011	0.00	0.00	TEC1/YBR083W:RPN4/YDL020C:PHO2/YDL106C:HSP78/YDR258C:TFB3/YDR460W:BUR6/YER159C:HSF1/YGL073W:ITC1/YGL133W:MIG2/YGL209W:ASF1/YJL115W:CTK1/YKL139W:SET3/YKR029C:MSA2/YKR077W:CDC45/YLR103C:GUF1/YLR289W:RCO1/YMR075W:CRZ1/YNL027W:GCR2/YNL199C:TOP1/YOL006C:MSA1/YOR066W:DIA2/YOR080W:ESA1/YOR244W:HAT1/YPL001W:SWI1/YPL016W:SKS1/YPL026C:OAZ1/YPL052W:GCR1/YPL075W:ELP3/YPL086C:RLM1/YPL089C:HOS3/YPL116W:SPP1/YP…
44237	cellular metabolic process	156 out of 237 genes, 65.8%	3260 out of 6607 background genes, 49.3%	0.00012	0.00	0.00	PSY4/YBL046W:SKT5/YBL061C:RDH54/YBR073W:TEC1/YBR083W:SLX1/YBR228W:KCC4/YCL024W:MCD1/YDL003W:RPN4/YDL020C:MTF2/YDL044C:PHO2/YDL106C:NBP2/YDR162C:CWC15/YDR163W:REF2/YDR195W:HSP78/YDR258C:RTT103/YDR289C:YRA1/YDR381W:TFB3/YDR460W:PRP3/YDR473C:PHM8/YER037W:BUR6/YER159C:RAD24/YER173W:SMC1/YFL008W:SMC2/YFR031C:HSF1/YGL073W:NAB2/YGL122C:ITC1/YGL133W:RAD54/YGL163C:TOS3/YGL179C:MIG2/YGL209W:DBF2/YGR092W:TA…
19438	aromatic compound biosynthetic process	58 out of 237 genes, 24.5%	819 out of 6607 background genes, 12.4%	0.00013	0.00	0.00	TEC1/YBR083W:RPN4/YDL020C:PHO2/YDL106C:REF2/YDR195W:TFB3/YDR460W:BUR6/YER159C:HSF1/YGL073W:ITC1/YGL133W:MIG2/YGL209W:TAF1/YGR274C:ASF1/YJL115W:RRN3/YKL125W:CTK1/YKL139W:SET3/YKR029C:MSA2/YKR077W:CDC45/YLR103C:YSH1/YLR277C:RRN11/YML043C:RCO1/YMR075W:CRZ1/YNL027W:BDP1/YNL039W:GCR2/YNL199C:TOP1/YOL006C:MSA1/YOR066W:DIA2/YOR080W:ESA1/YOR244W:HAT1/YPL001W:TFC8/YPL007C:TAF3/YPL011C:SWI1/YPL016W:RAD1/YP…
278	mitotic cell cycle	32 out of 237 genes, 13.5%	329 out of 6607 background genes, 5.0%	0.00016	0.00	0.00	KCC4/YCL024W:MCD1/YDL003W:GIC2/YDR309C:CIN8/YEL061C:SMC1/YFL008W:SMC2/YFR031C:SPO12/YHR152W:SMC3/YJL074C:SAP185/YJL098W:ELM1/YKL048C:MIF2/YKL089W:MSA2/YKR077W:CLB4/YLR210W:PDS5/YMR076C:CIK1/YMR198W:JNM1/YMR294W:IBD2/YNL164C:CNM67/YNL225C:TOP1/YOL006C:ASE1/YOR058C:MSA1/YOR066W:CHL1/YPL008W:ULP1/YPL020C:RMI1/YPL024W:HOS3/YPL116W:KIP2/YPL155C:ACM1/YPL267W:DBF20/YPR111W:CLB5/YPR120C:AXL1/YPR122W:CTF4…
6357	regulation of transcription from RNA polymerase II promoter	35 out of 237 genes, 14.8%	387 out of 6607 background genes, 5.9%	0.00024	0.00	0.00	TEC1/YBR083W:RPN4/YDL020C:PHO2/YDL106C:TFB3/YDR460W:BUR6/YER159C:HSF1/YGL073W:ITC1/YGL133W:MIG2/YGL209W:ASF1/YJL115W:CTK1/YKL139W:MSA2/YKR077W:CRZ1/YNL027W:GCR2/YNL199C:TOP1/YOL006C:MSA1/YOR066W:ESA1/YOR244W:SWI1/YPL016W:SKS1/YPL026C:GCR1/YPL075W:ELP3/YPL086C:RLM1/YPL089C:HOS3/YPL116W:UME1/YPL139C:CUP9/YPL177C:CET1/YPL228W:RVB2/YPL235W:HAA1/YPR008W:CCL1/YPR025C:ARP7/YPR034W:TFB4/YPR056W:ROX1/YPR0…
48523	negative regulation of cellular process	39 out of 237 genes, 16.5%	463 out of 6607 background genes, 7.0%	0.00030	0.00	0.00	PSY4/YBL046W:KCC4/YCL024W:RPN4/YDL020C:NBP2/YDR162C:REF2/YDR195W:RTT103/YDR289C:BUR6/YER159C:HSF1/YGL073W:ITC1/YGL133W:MIG2/YGL209W:RTT107/YHR154W:HOS4/YIL112W:ASF1/YJL115W:ELM1/YKL048C:SET3/YKR029C:CDC45/YLR103C:RCO1/YMR075W:IBD2/YNL164C:TOP1/YOL006C:ASE1/YOR058C:DIA2/YOR080W:BAG7/YOR134W:ESA1/YOR244W:HAT1/YPL001W:OAZ1/YPL052W:GCR1/YPL075W:SPP1/YPL138C:UME1/YPL139C:KIP2/YPL155C:CUP9/YPL177C:PPQ1…
43412	macromolecule modification	51 out of 237 genes, 21.5%	700 out of 6607 background genes, 10.6%	0.00037	0.00	0.00	PSY4/YBL046W:KCC4/YCL024W:NBP2/YDR162C:TFB3/YDR460W:TOS3/YGL179C:DBF2/YGR092W:SLT2/YHR030C:HOS4/YIL112W:SAP185/YJL098W:ASF1/YJL115W:ELM1/YKL048C:CTK1/YKL139W:SET3/YKR029C:UBI4/YLL039C:CLB4/YLR210W:BUL2/YML111W:CDC5/YMR001C:RCO1/YMR075W:CMK2/YOL016C:PSH1/YOL054W:AHC1/YOR023C:DIA2/YOR080W:ESA1/YOR244W:HAT1/YPL001W:ULP1/YPL020C:SKS1/YPL026C:TRM44/YPL030W:UBP16/YPL072W:ELP3/YPL086C:PNG1/YPL096W:ATG21…
8152	metabolic process	158 out of 237 genes, 66.7%	3376 out of 6607 background genes, 51.1%	0.00051	0.00	0.00	PSY4/YBL046W:SKT5/YBL061C:RDH54/YBR073W:TEC1/YBR083W:SLX1/YBR228W:KCC4/YCL024W:MCD1/YDL003W:RPN4/YDL020C:MTF2/YDL044C:PHO2/YDL106C:NBP2/YDR162C:CWC15/YDR163W:REF2/YDR195W:HSP78/YDR258C:RTT103/YDR289C:YRA1/YDR381W:TFB3/YDR460W:PRP3/YDR473C:PHM8/YER037W:BUR6/YER159C:RAD24/YER173W:SMC1/YFL008W:SMC2/YFR031C:HSF1/YGL073W:NAB2/YGL122C:ITC1/YGL133W:RAD54/YGL163C:TOS3/YGL179C:MIG2/YGL209W:DBF2/YGR092W:TA…
48519	negative regulation of biological process	39 out of 237 genes, 16.5%	474 out of 6607 background genes, 7.2%	0.00056	0.00	0.00	PSY4/YBL046W:KCC4/YCL024W:RPN4/YDL020C:NBP2/YDR162C:REF2/YDR195W:RTT103/YDR289C:BUR6/YER159C:HSF1/YGL073W:ITC1/YGL133W:MIG2/YGL209W:RTT107/YHR154W:HOS4/YIL112W:ASF1/YJL115W:ELM1/YKL048C:SET3/YKR029C:CDC45/YLR103C:RCO1/YMR075W:IBD2/YNL164C:TOP1/YOL006C:ASE1/YOR058C:DIA2/YOR080W:BAG7/YOR134W:ESA1/YOR244W:HAT1/YPL001W:OAZ1/YPL052W:GCR1/YPL075W:SPP1/YPL138C:UME1/YPL139C:KIP2/YPL155C:CUP9/YPL177C:PPQ1…
18130	heterocycle biosynthetic process	57 out of 237 genes, 24.1%	836 out of 6607 background genes, 12.7%	0.00062	0.00	0.00	TEC1/YBR083W:RPN4/YDL020C:PHO2/YDL106C:REF2/YDR195W:TFB3/YDR460W:BUR6/YER159C:HSF1/YGL073W:ITC1/YGL133W:MIG2/YGL209W:TAF1/YGR274C:ASF1/YJL115W:RRN3/YKL125W:CTK1/YKL139W:SET3/YKR029C:MSA2/YKR077W:CDC45/YLR103C:YSH1/YLR277C:RRN11/YML043C:RCO1/YMR075W:CRZ1/YNL027W:BDP1/YNL039W:GCR2/YNL199C:TOP1/YOL006C:MSA1/YOR066W:DIA2/YOR080W:ESA1/YOR244W:HAT1/YPL001W:TFC8/YPL007C:TAF3/YPL011C:SWI1/YPL016W:RAD1/YP…
44271	cellular nitrogen compound biosynthetic process	57 out of 237 genes, 24.1%	839 out of 6607 background genes, 12.7%	0.00069	0.00	0.00	TEC1/YBR083W:RPN4/YDL020C:PHO2/YDL106C:REF2/YDR195W:TFB3/YDR460W:BUR6/YER159C:HSF1/YGL073W:ITC1/YGL133W:MIG2/YGL209W:TAF1/YGR274C:ASF1/YJL115W:RRN3/YKL125W:CTK1/YKL139W:SET3/YKR029C:MSA2/YKR077W:CDC45/YLR103C:YSH1/YLR277C:RRN11/YML043C:RCO1/YMR075W:CRZ1/YNL027W:BDP1/YNL039W:GCR2/YNL199C:TOP1/YOL006C:MSA1/YOR066W:DIA2/YOR080W:ESA1/YOR244W:HAT1/YPL001W:TFC8/YPL007C:TAF3/YPL011C:SWI1/YPL016W:RAD1/YP…
1901362	organic cyclic compound biosynthetic process	58 out of 237 genes, 24.5%	870 out of 6607 background genes, 13.2%	0.00101	0.00	0.00	TEC1/YBR083W:RPN4/YDL020C:PHO2/YDL106C:REF2/YDR195W:TFB3/YDR460W:BUR6/YER159C:HSF1/YGL073W:ITC1/YGL133W:MIG2/YGL209W:TAF1/YGR274C:ASF1/YJL115W:RRN3/YKL125W:CTK1/YKL139W:SET3/YKR029C:MSA2/YKR077W:CDC45/YLR103C:YSH1/YLR277C:RRN11/YML043C:RCO1/YMR075W:CRZ1/YNL027W:BDP1/YNL039W:GCR2/YNL199C:TOP1/YOL006C:MSA1/YOR066W:DIA2/YOR080W:ESA1/YOR244W:HAT1/YPL001W:TFC8/YPL007C:TAF3/YPL011C:SWI1/YPL016W:RAD1/YP…
34645	cellular macromolecule biosynthetic process	77 out of 237 genes, 32.5%	1294 out of 6607 background genes, 19.6%	0.00102	0.00	0.00	SKT5/YBL061C:TEC1/YBR083W:SLX1/YBR228W:RPN4/YDL020C:MTF2/YDL044C:PHO2/YDL106C:REF2/YDR195W:HSP78/YDR258C:TFB3/YDR460W:BUR6/YER159C:HSF1/YGL073W:ITC1/YGL133W:MIG2/YGL209W:TAF1/YGR274C:ASF1/YJL115W:RRN3/YKL125W:CTK1/YKL139W:SET3/YKR029C:MSA2/YKR077W:CDC45/YLR103C:YSH1/YLR277C:GUF1/YLR289W:RRN11/YML043C:RCO1/YMR075W:CRZ1/YNL027W:BDP1/YNL039W:GCR2/YNL199C:TOP1/YOL006C:IFM1/YOL023W:MSA1/YOR066W:DIA2/Y…
6468	protein phosphorylation	21 out of 237 genes, 8.9%	178 out of 6607 background genes, 2.7%	0.00113	0.00	0.00	KCC4/YCL024W:NBP2/YDR162C:TFB3/YDR460W:TOS3/YGL179C:DBF2/YGR092W:SLT2/YHR030C:ELM1/YKL048C:CTK1/YKL139W:CLB4/YLR210W:CDC5/YMR001C:CMK2/YOL016C:SKS1/YPL026C:MKK2/YPL140C:FRK1/YPL141C:CLN2/YPL256C:CCL1/YPR025C:TFB4/YPR056W:DBF20/YPR111W:CLB5/YPR120C:SGV1/YPR161C:ATG13/YPR185W
9059	macromolecule biosynthetic process	77 out of 237 genes, 32.5%	1299 out of 6607 background genes, 19.7%	0.00119	0.00	0.00	SKT5/YBL061C:TEC1/YBR083W:SLX1/YBR228W:RPN4/YDL020C:MTF2/YDL044C:PHO2/YDL106C:REF2/YDR195W:HSP78/YDR258C:TFB3/YDR460W:BUR6/YER159C:HSF1/YGL073W:ITC1/YGL133W:MIG2/YGL209W:TAF1/YGR274C:ASF1/YJL115W:RRN3/YKL125W:CTK1/YKL139W:SET3/YKR029C:MSA2/YKR077W:CDC45/YLR103C:YSH1/YLR277C:GUF1/YLR289W:RRN11/YML043C:RCO1/YMR075W:CRZ1/YNL027W:BDP1/YNL039W:GCR2/YNL199C:TOP1/YOL006C:IFM1/YOL023W:MSA1/YOR066W:DIA2/Y…
36211	protein modification process	45 out of 237 genes, 19.0%	611 out of 6607 background genes, 9.2%	0.00156	0.00	0.00	PSY4/YBL046W:KCC4/YCL024W:NBP2/YDR162C:TFB3/YDR460W:TOS3/YGL179C:DBF2/YGR092W:SLT2/YHR030C:HOS4/YIL112W:ASF1/YJL115W:ELM1/YKL048C:CTK1/YKL139W:SET3/YKR029C:UBI4/YLL039C:CLB4/YLR210W:BUL2/YML111W:CDC5/YMR001C:RCO1/YMR075W:CMK2/YOL016C:PSH1/YOL054W:AHC1/YOR023C:DIA2/YOR080W:ESA1/YOR244W:HAT1/YPL001W:ULP1/YPL020C:SKS1/YPL026C:UBP16/YPL072W:PNG1/YPL096W:ATG21/YPL100W:HOS3/YPL116W:SPP1/YPL138C:MKK2/YP…
6464	cellular protein modification process	45 out of 237 genes, 19.0%	611 out of 6607 background genes, 9.2%	0.00156	0.00	0.00	PSY4/YBL046W:KCC4/YCL024W:NBP2/YDR162C:TFB3/YDR460W:TOS3/YGL179C:DBF2/YGR092W:SLT2/YHR030C:HOS4/YIL112W:ASF1/YJL115W:ELM1/YKL048C:CTK1/YKL139W:SET3/YKR029C:UBI4/YLL039C:CLB4/YLR210W:BUL2/YML111W:CDC5/YMR001C:RCO1/YMR075W:CMK2/YOL016C:PSH1/YOL054W:AHC1/YOR023C:DIA2/YOR080W:ESA1/YOR244W:HAT1/YPL001W:ULP1/YPL020C:SKS1/YPL026C:UBP16/YPL072W:PNG1/YPL096W:ATG21/YPL100W:HOS3/YPL116W:SPP1/YPL138C:MKK2/YP…
6325	chromatin organization	24 out of 237 genes, 10.1%	230 out of 6607 background genes, 3.5%	0.00181	0.00	0.00	PHO2/YDL106C:ITC1/YGL133W:RAD54/YGL163C:HOS4/YIL112W:ASF1/YJL115W:SET3/YKR029C:VPS71/YML041C:RCO1/YMR075W:TOP1/YOL006C:AHC1/YOR023C:ESA1/YOR244W:HAT1/YPL001W:SWI1/YPL016W:GCR1/YPL075W:HOS3/YPL116W:SPP1/YPL138C:RVB2/YPL235W:HFI1/YPL254W:RLF2/YPR018W:ARP7/YPR034W:SPN1/YPR133C:SGV1/YPR161C:DPB2/YPR175W:HDA3/YPR179C
6397	mRNA processing	21 out of 237 genes, 8.9%	186 out of 6607 background genes, 2.8%	0.00232	0.00	0.00	MTF2/YDL044C:CWC15/YDR163W:REF2/YDR195W:RTT103/YDR289C:PRP3/YDR473C:NAB2/YGL122C:SLT2/YHR030C:CTK1/YKL139W:NTR2/YKR022C:YSH1/YLR277C:CEF1/YMR213W:PRP46/YPL151C:CBC2/YPL178W:LEA1/YPL213W:CET1/YPL228W:BRR1/YPR057W:NOT5/YPR072W:RDS3/YPR094W:SNT309/YPR101W:YTH1/YPR107C:PRP4/YPR178W
51225	spindle assembly	5 out of 237 genes, 2.1%	8 out of 6607 background genes, 0.1%	0.00259	0.00	0.00	CIN8/YEL061C:CDC5/YMR001C:ASE1/YOR058C:KIP2/YPL155C:CLB5/YPR120C
7059	chromosome segregation	18 out of 237 genes, 7.6%	143 out of 6607 background genes, 2.2%	0.00263	0.00	0.00	RDH54/YBR073W:MCD1/YDL003W:CIN8/YEL061C:SMC1/YFL008W:SMC2/YFR031C:SMC3/YJL074C:MIF2/YKL089W:SMC6/YLR383W:CDC5/YMR001C:PDS5/YMR076C:CIK1/YMR198W:TOP1/YOL006C:SMC5/YOL034W:CHL1/YPL008W:RMI1/YPL024W:CTF4/YPR135W:KAR3/YPR141C:HDA3/YPR179C
6259	DNA metabolic process	37 out of 237 genes, 15.6%	467 out of 6607 background genes, 7.1%	0.00281	0.00	0.00	RDH54/YBR073W:SLX1/YBR228W:MCD1/YDL003W:RPN4/YDL020C:YRA1/YDR381W:TFB3/YDR460W:RAD24/YER173W:SMC1/YFL008W:SMC2/YFR031C:RAD54/YGL163C:RTT107/YHR154W:SMC3/YJL074C:ASF1/YJL115W:CDC45/YLR103C:SMC6/YLR383W:CDC5/YMR001C:RCO1/YMR075W:PDS5/YMR076C:BDP1/YNL039W:TOP1/YOL006C:SMC5/YOL034W:DIA2/YOR080W:ESA1/YOR244W:CHL1/YPL008W:SWI1/YPL016W:RAD1/YPL022W:SUV3/YPL029W:TGS1/YPL157W:CTI6/YPL181W:HSP82/YPL240C:RL…
819	sister chromatid segregation	13 out of 237 genes, 5.5%	78 out of 6607 background genes, 1.2%	0.00288	0.00	0.00	RDH54/YBR073W:MCD1/YDL003W:CIN8/YEL061C:SMC1/YFL008W:SMC2/YFR031C:SMC3/YJL074C:PDS5/YMR076C:CIK1/YMR198W:TOP1/YOL006C:CHL1/YPL008W:RMI1/YPL024W:CTF4/YPR135W:KAR3/YPR141C
10604	positive regulation of macromolecule metabolic process	31 out of 237 genes, 13.1%	357 out of 6607 background genes, 5.4%	0.00300	0.00	0.00	TEC1/YBR083W:RPN4/YDL020C:PHO2/YDL106C:HSP78/YDR258C:BUR6/YER159C:RAD54/YGL163C:MIG2/YGL209W:ASF1/YJL115W:ELM1/YKL048C:CTK1/YKL139W:GUF1/YLR289W:CRZ1/YNL027W:BDP1/YNL039W:GCR2/YNL199C:ESA1/YOR244W:SWI1/YPL016W:SKS1/YPL026C:GCR1/YPL075W:RLM1/YPL089C:HOS3/YPL116W:UME1/YPL139C:CTI6/YPL181W:CBP3/YPL215W:CET1/YPL228W:HSP82/YPL240C:HAA1/YPR008W:ARP7/YPR034W:NOT5/YPR072W:CLB5/YPR120C:SGV1/YPR161C:ATG13/…
48522	positive regulation of cellular process	35 out of 237 genes, 14.8%	434 out of 6607 background genes, 6.6%	0.00362	0.00	0.00	TEC1/YBR083W:RPN4/YDL020C:PHO2/YDL106C:HSP78/YDR258C:GIC2/YDR309C:BUR6/YER159C:RAD54/YGL163C:MIG2/YGL209W:ASF1/YJL115W:ELM1/YKL048C:CTK1/YKL139W:CLB4/YLR210W:GUF1/YLR289W:CDC5/YMR001C:CRZ1/YNL027W:BDP1/YNL039W:GCR2/YNL199C:ESA1/YOR244W:SWI1/YPL016W:SKS1/YPL026C:GCR1/YPL075W:RLM1/YPL089C:HOS3/YPL116W:UME1/YPL139C:CTI6/YPL181W:CBP3/YPL215W:CET1/YPL228W:HSP82/YPL240C:HAA1/YPR008W:ARP7/YPR034W:NOT5/Y…
16310	phosphorylation	23 out of 237 genes, 9.7%	227 out of 6607 background genes, 3.4%	0.00495	0.00	0.00	KCC4/YCL024W:NBP2/YDR162C:TFB3/YDR460W:TOS3/YGL179C:DBF2/YGR092W:SLT2/YHR030C:ELM1/YKL048C:CTK1/YKL139W:CLB4/YLR210W:CDC5/YMR001C:CMK2/YOL016C:CDC31/YOR257W:SKS1/YPL026C:MKK2/YPL140C:FRK1/YPL141C:CLN2/YPL256C:CCL1/YPR025C:TFB4/YPR056W:DBF20/YPR111W:CLB5/YPR120C:SGV1/YPR161C:ATG13/YPR185W:QCR2/YPR191W
51301	cell division	25 out of 237 genes, 10.5%	261 out of 6607 background genes, 4.0%	0.00523	0.00	0.00	KCC4/YCL024W:MCD1/YDL003W:GIC2/YDR309C:CIN8/YEL061C:SMC1/YFL008W:SMC2/YFR031C:DBF2/YGR092W:SLT2/YHR030C:SPO12/YHR152W:SMC3/YJL074C:ELM1/YKL048C:PDS5/YMR076C:CIK1/YMR198W:IBD2/YNL164C:TOP1/YOL006C:ASE1/YOR058C:CHL1/YPL008W:RMI1/YPL024W:KIP2/YPL155C:AIM44/YPL158C:IQG1/YPL242C:DBF20/YPR111W:AXL1/YPR122W:CTF4/YPR135W:KAR3/YPR141C
280	nuclear division	18 out of 237 genes, 7.6%	150 out of 6607 background genes, 2.3%	0.00524	0.00	0.00	MCD1/YDL003W:GIC2/YDR309C:CIN8/YEL061C:SMC1/YFL008W:SMC2/YFR031C:DBF2/YGR092W:SPO12/YHR152W:SMC3/YJL074C:PDS5/YMR076C:CIK1/YMR198W:IBD2/YNL164C:TOP1/YOL006C:CHL1/YPL008W:RMI1/YPL024W:KIP2/YPL155C:DBF20/YPR111W:CTF4/YPR135W:KAR3/YPR141C
50896	response to stimulus	59 out of 237 genes, 24.9%	939 out of 6607 background genes, 14.2%	0.00559	0.00	0.00	PSY4/YBL046W:RDH54/YBR073W:TEC1/YBR083W:MCD1/YDL003W:RPN4/YDL020C:NBP2/YDR162C:HSP78/YDR258C:YRA1/YDR381W:TFB3/YDR460W:PHM8/YER037W:BUR6/YER159C:RAD24/YER173W:SMC1/YFL008W:HSF1/YGL073W:ITC1/YGL133W:RAD54/YGL163C:MIG2/YGL209W:PDE1/YGL248W:SLT2/YHR030C:RTT107/YHR154W:ASF1/YJL115W:ELM1/YKL048C:YKL075C:CDC45/YLR103C:FAR10/YLR238W:SMC6/YLR383W:GIS4/YML006C:WAR1/YML076C:PDS5/YMR076C:CRZ1/YNL027W:CMK2/Y…
31325	positive regulation of cellular metabolic process	31 out of 237 genes, 13.1%	369 out of 6607 background genes, 5.6%	0.00597	0.00	0.00	TEC1/YBR083W:RPN4/YDL020C:PHO2/YDL106C:HSP78/YDR258C:BUR6/YER159C:RAD54/YGL163C:MIG2/YGL209W:ASF1/YJL115W:ELM1/YKL048C:CTK1/YKL139W:GUF1/YLR289W:CRZ1/YNL027W:BDP1/YNL039W:GCR2/YNL199C:ESA1/YOR244W:SWI1/YPL016W:SKS1/YPL026C:GCR1/YPL075W:RLM1/YPL089C:HOS3/YPL116W:UME1/YPL139C:CTI6/YPL181W:CBP3/YPL215W:CET1/YPL228W:HSP82/YPL240C:HAA1/YPR008W:ARP7/YPR034W:NOT5/YPR072W:CLB5/YPR120C:SGV1/YPR161C:ATG13/…
9893	positive regulation of metabolic process	31 out of 237 genes, 13.1%	374 out of 6607 background genes, 5.7%	0.00787	0.00	0.00	TEC1/YBR083W:RPN4/YDL020C:PHO2/YDL106C:HSP78/YDR258C:BUR6/YER159C:RAD54/YGL163C:MIG2/YGL209W:ASF1/YJL115W:ELM1/YKL048C:CTK1/YKL139W:GUF1/YLR289W:CRZ1/YNL027W:BDP1/YNL039W:GCR2/YNL199C:ESA1/YOR244W:SWI1/YPL016W:SKS1/YPL026C:GCR1/YPL075W:RLM1/YPL089C:HOS3/YPL116W:UME1/YPL139C:CTI6/YPL181W:CBP3/YPL215W:CET1/YPL228W:HSP82/YPL240C:HAA1/YPR008W:ARP7/YPR034W:NOT5/YPR072W:CLB5/YPR120C:SGV1/YPR161C:ATG13/…
70	mitotic sister chromatid segregation	12 out of 237 genes, 5.1%	74 out of 6607 background genes, 1.1%	0.00930	0.00	0.02	MCD1/YDL003W:CIN8/YEL061C:SMC1/YFL008W:SMC2/YFR031C:SMC3/YJL074C:PDS5/YMR076C:CIK1/YMR198W:TOP1/YOL006C:CHL1/YPL008W:RMI1/YPL024W:CTF4/YPR135W:KAR3/YPR141C

## Sheet: GO_process DOWN
GO_process term enrichment of 72 DOWN-regulated genes in thp1∆ and sac3∆ cells
GOID	GO_term	Cluster frequency	Background frequency	P-value	FDR	Expected FP	Gene(s) annotated to the term
41	transition metal ion transport	6 out of 72 genes, 8.3%	41 out of 6607 background genes, 0.6%	0.00124	0.00	0.00	FTR1/YER145C:YKE4/YIL023C:ZRT2/YLR130C:PHO84/YML123C:FET4/YMR319C:SMF1/YOL122C
44765	single-organism transport	26 out of 72 genes, 36.1%	966 out of 6607 background genes, 14.6%	0.00125	0.00	0.00	DRS2/YAL026C:AKR1/YDR264C:YPQ2/YDR352W:ATO3/YDR384C:TRS31/YDR472W:FTR1/YER145C:KAP122/YGL016W:FLC3/YGL139W:TPN1/YGL186C:MEP1/YGR121C:TNA1/YGR260W:ARN1/YHL040C:ARN2/YHL047C:ERC1/YHR032W:YKE4/YIL023C:PRY3/YJL078C:OPT1/YJL212C:DYN1/YKR054C:PTR2/YKR093W:YBT1/YLL048C:ZRT2/YLR130C:PHO84/YML123C:POM152/YMR129W:FET4/YMR319C:SMF1/YOL122C:AUS1/YOR011W
6811	ion transport	12 out of 72 genes, 16.7%	230 out of 6607 background genes, 3.5%	0.00158	0.00	0.00	DRS2/YAL026C:YPQ2/YDR352W:ATO3/YDR384C:FTR1/YER145C:FLC3/YGL139W:MEP1/YGR121C:YKE4/YIL023C:YBT1/YLL048C:ZRT2/YLR130C:PHO84/YML123C:FET4/YMR319C:SMF1/YOL122C
6810	transport	27 out of 72 genes, 37.5%	1106 out of 6607 background genes, 16.7%	0.00486	0.01	0.04	DRS2/YAL026C:AKR1/YDR264C:YPQ2/YDR352W:ATO3/YDR384C:TRS31/YDR472W:FTR1/YER145C:KAP122/YGL016W:FLC3/YGL139W:TPN1/YGL186C:MEP1/YGR121C:TNA1/YGR260W:ARN1/YHL040C:ARN2/YHL047C:ERC1/YHR032W:YKE4/YIL023C:PRY3/YJL078C:OPT1/YJL212C:DYN1/YKR054C:PTR2/YKR093W:YBT1/YLL048C:ZRT2/YLR130C:PHO84/YML123C:POM152/YMR129W:FET4/YMR319C:YOL075C:SMF1/YOL122C:AUS1/YOR011W
51234	establishment of localization	27 out of 72 genes, 37.5%	1143 out of 6607 background genes, 17.3%	0.00896	0.01	0.04	DRS2/YAL026C:AKR1/YDR264C:YPQ2/YDR352W:ATO3/YDR384C:TRS31/YDR472W:FTR1/YER145C:KAP122/YGL016W:FLC3/YGL139W:TPN1/YGL186C:MEP1/YGR121C:TNA1/YGR260W:ARN1/YHL040C:ARN2/YHL047C:ERC1/YHR032W:YKE4/YIL023C:PRY3/YJL078C:OPT1/YJL212C:DYN1/YKR054C:PTR2/YKR093W:YBT1/YLL048C:ZRT2/YLR130C:PHO84/YML123C:POM152/YMR129W:FET4/YMR319C:YOL075C:SMF1/YOL122C:AUS1/YOR011W

## Sheet: GO_process Thp1-IP
GO_process term enrichment of 2131 genes mapped by Thp1-FLAG
GOID	GO_term	Cluster frequency	Background frequency	P-value	FDR	Expected FP	Gene(s) annotated to the term
2181	cytoplasmic translation	124 out of 2131 genes, 5.8%	162 out of 6607 background genes, 2.5%	3.01e-28	0.00	0.00	SSA1/YAL005C:RBG1/YAL036C:RPL19B/YBL027W:RPS8A/YBL072C:RPL23A/YBL087C:RPL32/YBL092W:RPL4A/YBR031W:RPS11B/YBR048W:RPG1/YBR079C:RPL19A/YBR084C-A:RPS6B/YBR181C:RPL21A/YBR191W:SRO9/YCL037C:RPS14A/YCR031C:RPL31A/YDL075W:RPP1A/YDL081C:RPL13A/YDL082W:RPS16B/YDL083C:RPP1B/YDL130W:RPL35B/YDL136W:RPL35A/YDL191W:SSB1/YDL229W:RPL4B/YDR012W:RPS11A/YDR025W:RPS13/YDR064W:RPP2B/YDR382W:RPL12B/YDR418W:RPS17B/YDR4…
42254	ribosome biogenesis	191 out of 2131 genes, 9.0%	334 out of 6607 background genes, 5.1%	1.25e-18	0.00	0.00	MAK16/YAL025C:FUN12/YAL035W:UTP20/YBL004W:RPS8A/YBL072C:RPS11B/YBR048W:RPS6B/YBR181C:RPS9B/YBR189W:REI1/YBR267W:SPB1/YCL054W:KRR1/YCL059C:SRD1/YCR018C:RPS14A/YCR031C:RRP43/YCR035C:BUD23/YCR047C:PWP2/YCR057C:NOP1/YDL014W:DBP10/YDL031W:TSR1/YDL060W:RPS16B/YDL083C:RPL35B/YDL136W:NOP14/YDL148C:SAS10/YDL153C:RPL35A/YDL191W:NHP2/YDL208W:NOP6/YDL213C:SSB1/YDL229W:RPS11A/YDR025W:MAK21/YDR060W:RPS13/YDR06…
22613	ribonucleoprotein complex biogenesis	219 out of 2131 genes, 10.3%	407 out of 6607 background genes, 6.2%	3.50e-17	0.00	0.00	MAK16/YAL025C:PRP45/YAL032C:FUN12/YAL035W:UTP20/YBL004W:RPS8A/YBL072C:PKC1/YBL105C:RPS11B/YBR048W:SPP381/YBR152W:RPS6B/YBR181C:RPS9B/YBR189W:REI1/YBR267W:SPB1/YCL054W:KRR1/YCL059C:SRD1/YCR018C:RPS14A/YCR031C:RRP43/YCR035C:BUD23/YCR047C:PWP2/YCR057C:PAT1/YCR077C:NOP1/YDL014W:DBP10/YDL031W:TSR1/YDL060W:RPS16B/YDL083C:LUC7/YDL087C:RPL35B/YDL136W:NOP14/YDL148C:SAS10/YDL153C:DHH1/YDL160C:RPL35A/YDL191…
6412	translation	212 out of 2131 genes, 9.9%	396 out of 6607 background genes, 6.0%	3.46e-16	0.00	0.00	EFB1/YAL003W:SSA1/YAL005C:FUN12/YAL035W:RBG1/YAL036C:RPL19B/YBL027W:RPS8A/YBL072C:ILS1/YBL076C:PET112/YBL080C:RPL23A/YBL087C:RPL32/YBL092W:RPL4A/YBR031W:RPS11B/YBR048W:RPG1/YBR079C:RPL19A/YBR084C-A:TEF2/YBR118W:GRS1/YBR121C:SUP45/YBR143C:MRPS9/YBR146W:RPS6B/YBR181C:RPS9B/YBR189W:RPL21A/YBR191W:SRO9/YCL037C:RPS14A/YCR031C:IMG1/YCR046C:PAT1/YCR077C:RPL31A/YDL075W:RPP1A/YDL081C:RPL13A/YDL082W:RPS16B…
10467	gene expression	628 out of 2131 genes, 29.5%	1514 out of 6607 background genes, 22.9%	9.84e-15	0.00	0.00	TFC3/YAL001C:EFB1/YAL003W:SSA1/YAL005C:FUN30/YAL019W:ATS1/YAL020C:MAK16/YAL025C:PRP45/YAL032C:FUN12/YAL035W:RBG1/YAL036C:CLN3/YAL040C:OAF1/YAL051W:GPB2/YAL056W:PAU8/YAL068C:BUD14/YAR014C:UTP20/YBL004W:PDR3/YBL005W:RPL19B/YBL027W:SAS3/YBL052C:TOD6/YBL054W:RPS8A/YBL072C:ILS1/YBL076C:PET112/YBL080C:RPL23A/YBL087C:MAP2/YBL091C:RPL32/YBL092W:PKC1/YBL105C:RPL4A/YBR031W:HMT1/YBR034C:RPS11B/YBR048W:REG2/…
6364	rRNA processing	131 out of 2131 genes, 6.1%	228 out of 6607 background genes, 3.5%	3.30e-12	0.00	0.00	MAK16/YAL025C:FUN12/YAL035W:UTP20/YBL004W:RPS8A/YBL072C:RPS11B/YBR048W:RPS6B/YBR181C:RPS9B/YBR189W:SPB1/YCL054W:KRR1/YCL059C:SRD1/YCR018C:RPS14A/YCR031C:RRP43/YCR035C:BUD23/YCR047C:PWP2/YCR057C:NOP1/YDL014W:DBP10/YDL031W:TSR1/YDL060W:RPS16B/YDL083C:RPL35B/YDL136W:NOP14/YDL148C:SAS10/YDL153C:RPL35A/YDL191W:NHP2/YDL208W:SSB1/YDL229W:RPS11A/YDR025W:RPS13/YDR064W:RRP8/YDR083W:RRP1/YDR087C:RRP45/YDR28…
16072	rRNA metabolic process	138 out of 2131 genes, 6.5%	246 out of 6607 background genes, 3.7%	8.28e-12	0.00	0.00	MAK16/YAL025C:FUN12/YAL035W:UTP20/YBL004W:RPS8A/YBL072C:RPS11B/YBR048W:RPS6B/YBR181C:RPS9B/YBR189W:SPB1/YCL054W:KRR1/YCL059C:SRD1/YCR018C:RPS14A/YCR031C:RRP43/YCR035C:BUD23/YCR047C:PWP2/YCR057C:RPT2/YDL007W:NOP1/YDL014W:DBP10/YDL031W:TSR1/YDL060W:RPS16B/YDL083C:CDC48/YDL126C:RPL35B/YDL136W:NOP14/YDL148C:SAS10/YDL153C:AIR2/YDL175C:RPL35A/YDL191W:NHP2/YDL208W:SSB1/YDL229W:RPS11A/YDR025W:RPS13/YDR06…
42274	ribosomal small subunit biogenesis	79 out of 2131 genes, 3.7%	124 out of 6607 background genes, 1.9%	9.79e-10	0.00	0.00	FUN12/YAL035W:UTP20/YBL004W:RPS8A/YBL072C:RPS11B/YBR048W:RPS6B/YBR181C:RPS9B/YBR189W:KRR1/YCL059C:RPS14A/YCR031C:BUD23/YCR047C:PWP2/YCR057C:RPS16B/YDL083C:NOP14/YDL148C:SAS10/YDL153C:NOP6/YDL213C:RPS11A/YDR025W:RPS13/YDR064W:SAC3/YDR159W:UTP4/YDR324C:UTP5/YDR398W:RPS17B/YDR447C:RPS18A/YDR450W:TOM1/YDR457W:RPS24A/YER074W:RPS8B/YER102W:PRP43/YGL120C:ROK1/YGL171W:NOP7/YGR103W:RPS23A/YGR118W:ENP2/YGR…
34660	ncRNA metabolic process	192 out of 2131 genes, 9.0%	393 out of 6607 background genes, 5.9%	3.15e-09	0.00	0.00	ATS1/YAL020C:MAK16/YAL025C:FUN12/YAL035W:UTP20/YBL004W:RPS8A/YBL072C:ILS1/YBL076C:PET112/YBL080C:RPS11B/YBR048W:GRS1/YBR121C:RPS6B/YBR181C:RPS9B/YBR189W:SPB1/YCL054W:KRR1/YCL059C:SRD1/YCR018C:RPS14A/YCR031C:RRP43/YCR035C:BUD23/YCR047C:PWP2/YCR057C:PTC1/YDL006W:RPT2/YDL007W:NOP1/YDL014W:DBP10/YDL031W:SLM3/YDL033C:SIT4/YDL047W:LHP1/YDL051W:TSR1/YDL060W:RPS16B/YDL083C:QRI7/YDL104C:TRM3/YDL112W:CDC48…
34470	ncRNA processing	165 out of 2131 genes, 7.7%	331 out of 6607 background genes, 5.0%	1.71e-08	0.00	0.00	ATS1/YAL020C:MAK16/YAL025C:FUN12/YAL035W:UTP20/YBL004W:RPS8A/YBL072C:RPS11B/YBR048W:RPS6B/YBR181C:RPS9B/YBR189W:SPB1/YCL054W:KRR1/YCL059C:SRD1/YCR018C:RPS14A/YCR031C:RRP43/YCR035C:BUD23/YCR047C:PWP2/YCR057C:PTC1/YDL006W:NOP1/YDL014W:DBP10/YDL031W:SLM3/YDL033C:SIT4/YDL047W:LHP1/YDL051W:TSR1/YDL060W:RPS16B/YDL083C:QRI7/YDL104C:TRM3/YDL112W:RPL35B/YDL136W:NOP14/YDL148C:SAS10/YDL153C:AIR2/YDL175C:RPL…
462	maturation of SSU-rRNA from tricistronic rRNA transcript (SSU-rRNA, 5.8S rRNA, LSU-rRNA)	62 out of 2131 genes, 2.9%	95 out of 6607 background genes, 1.4%	7.51e-08	0.00	0.00	FUN12/YAL035W:UTP20/YBL004W:RPS8A/YBL072C:RPS11B/YBR048W:RPS6B/YBR181C:RPS9B/YBR189W:KRR1/YCL059C:RPS14A/YCR031C:BUD23/YCR047C:PWP2/YCR057C:RPS16B/YDL083C:NOP14/YDL148C:SAS10/YDL153C:RPS11A/YDR025W:RPS13/YDR064W:UTP4/YDR324C:UTP5/YDR398W:RPS18A/YDR450W:TOM1/YDR457W:RPS24A/YER074W:RPS8B/YER102W:PRP43/YGL120C:ROK1/YGL171W:NOP7/YGR103W:RPS23A/YGR118W:RPS0A/YGR214W:NOP19/YGR251W:RPS27B/YHR021C:FAF1/Y…
1901576	organic substance biosynthetic process	674 out of 2131 genes, 31.6%	1755 out of 6607 background genes, 26.6%	2.60e-07	0.00	0.00	TFC3/YAL001C:EFB1/YAL003W:SSA1/YAL005C:CYS3/YAL012W:NTG1/YAL015C:PSK1/YAL017W:FUN30/YAL019W:PMT2/YAL023C:FUN12/YAL035W:RBG1/YAL036C:CLN3/YAL040C:OAF1/YAL051W:GPB2/YAL056W:PAU8/YAL068C:BUD14/YAR014C:PDR3/YBL005W:SCT1/YBL011W:RPL19B/YBL027W:RIB1/YBL033C:URA7/YBL039C:SAS3/YBL052C:TOD6/YBL054W:SKT5/YBL061C:RPS8A/YBL072C:ILS1/YBL076C:PET112/YBL080C:RPL23A/YBL087C:RPL32/YBL092W:ATP1/YBL099W:GPI18/YBR00…
30490	maturation of SSU-rRNA	65 out of 2131 genes, 3.1%	104 out of 6607 background genes, 1.6%	4.10e-07	0.00	0.00	FUN12/YAL035W:UTP20/YBL004W:RPS8A/YBL072C:RPS11B/YBR048W:RPS6B/YBR181C:RPS9B/YBR189W:KRR1/YCL059C:RPS14A/YCR031C:BUD23/YCR047C:PWP2/YCR057C:RPS16B/YDL083C:NOP14/YDL148C:SAS10/YDL153C:RPS11A/YDR025W:RPS13/YDR064W:UTP4/YDR324C:UTP5/YDR398W:RPS18A/YDR450W:TOM1/YDR457W:RPS24A/YER074W:RPS8B/YER102W:PRP43/YGL120C:ROK1/YGL171W:NOP7/YGR103W:RPS23A/YGR118W:RPS0A/YGR214W:NOP19/YGR251W:RPS27B/YHR021C:FAF1/Y…
9058	biosynthetic process	678 out of 2131 genes, 31.8%	1782 out of 6607 background genes, 27.0%	1.79e-06	0.00	0.00	TFC3/YAL001C:EFB1/YAL003W:SSA1/YAL005C:CYS3/YAL012W:NTG1/YAL015C:PSK1/YAL017W:FUN30/YAL019W:PMT2/YAL023C:FUN12/YAL035W:RBG1/YAL036C:CLN3/YAL040C:OAF1/YAL051W:GPB2/YAL056W:PAU8/YAL068C:BUD14/YAR014C:PDR3/YBL005W:SCT1/YBL011W:RPL19B/YBL027W:RIB1/YBL033C:URA7/YBL039C:SAS3/YBL052C:TOD6/YBL054W:SKT5/YBL061C:RPS8A/YBL072C:ILS1/YBL076C:PET112/YBL080C:RPL23A/YBL087C:RPL32/YBL092W:ATP1/YBL099W:GPI18/YBR00…
34645	cellular macromolecule biosynthetic process	510 out of 2131 genes, 23.9%	1294 out of 6607 background genes, 19.6%	1.85e-06	0.00	0.00	TFC3/YAL001C:EFB1/YAL003W:SSA1/YAL005C:NTG1/YAL015C:PSK1/YAL017W:FUN30/YAL019W:PMT2/YAL023C:FUN12/YAL035W:RBG1/YAL036C:CLN3/YAL040C:OAF1/YAL051W:GPB2/YAL056W:PAU8/YAL068C:BUD14/YAR014C:PDR3/YBL005W:RPL19B/YBL027W:SAS3/YBL052C:TOD6/YBL054W:SKT5/YBL061C:RPS8A/YBL072C:ILS1/YBL076C:PET112/YBL080C:RPL23A/YBL087C:RPL32/YBL092W:GPI18/YBR004C:CHS3/YBR023C:RPL4A/YBR031W:HMT1/YBR034C:RPS11B/YBR048W:REG2/YB…
9987	cellular process	1486 out of 2131 genes, 69.7%	4270 out of 6607 background genes, 64.6%	2.35e-06	0.00	0.00	TFC3/YAL001C:EFB1/YAL003W:SSA1/YAL005C:SWC3/YAL011W:CYS3/YAL012W:NTG1/YAL015C:PSK1/YAL017W:FUN30/YAL019W:ATS1/YAL020C:FUN26/YAL022C:PMT2/YAL023C:MAK16/YAL025C:PRP45/YAL032C:FUN12/YAL035W:RBG1/YAL036C:CDC19/YAL038W:CYC3/YAL039C:CLN3/YAL040C:CDC24/YAL041W:OAF1/YAL051W:FLC2/YAL053W:PEX22/YAL055W:GPB2/YAL056W:FLO9/YAL063C:PAU8/YAL068C:BUD14/YAR014C:SWH1/YAR042W:FLO1/YAR050W:PHO11/YAR071W:HTA2/YBL003C…
9059	macromolecule biosynthetic process	511 out of 2131 genes, 24.0%	1299 out of 6607 background genes, 19.7%	2.50e-06	0.00	0.00	TFC3/YAL001C:EFB1/YAL003W:SSA1/YAL005C:NTG1/YAL015C:PSK1/YAL017W:FUN30/YAL019W:PMT2/YAL023C:FUN12/YAL035W:RBG1/YAL036C:CLN3/YAL040C:OAF1/YAL051W:GPB2/YAL056W:PAU8/YAL068C:BUD14/YAR014C:PDR3/YBL005W:RPL19B/YBL027W:SAS3/YBL052C:TOD6/YBL054W:SKT5/YBL061C:RPS8A/YBL072C:ILS1/YBL076C:PET112/YBL080C:RPL23A/YBL087C:RPL32/YBL092W:GPI18/YBR004C:CHS3/YBR023C:RPL4A/YBR031W:HMT1/YBR034C:CHS2/YBR038W:RPS11B/YB…
71704	organic substance metabolic process	1151 out of 2131 genes, 54.0%	3218 out of 6607 background genes, 48.7%	3.59e-06	0.00	0.00	TFC3/YAL001C:EFB1/YAL003W:SSA1/YAL005C:CYS3/YAL012W:NTG1/YAL015C:PSK1/YAL017W:FUN30/YAL019W:ATS1/YAL020C:PMT2/YAL023C:MAK16/YAL025C:PRP45/YAL032C:FUN12/YAL035W:RBG1/YAL036C:CDC19/YAL038W:CYC3/YAL039C:CLN3/YAL040C:OAF1/YAL051W:FLC2/YAL053W:PEX22/YAL055W:GPB2/YAL056W:PAU8/YAL068C:BUD14/YAR014C:HTA2/YBL003C:UTP20/YBL004W:PDR3/YBL005W:SCT1/YBL011W:RPL19B/YBL027W:RIB1/YBL033C:URA7/YBL039C:PSY4/YBL046W…
44238	primary metabolic process	1093 out of 2131 genes, 51.3%	3050 out of 6607 background genes, 46.2%	1.13e-05	0.00	0.00	TFC3/YAL001C:EFB1/YAL003W:SSA1/YAL005C:CYS3/YAL012W:NTG1/YAL015C:PSK1/YAL017W:FUN30/YAL019W:ATS1/YAL020C:PMT2/YAL023C:MAK16/YAL025C:PRP45/YAL032C:FUN12/YAL035W:RBG1/YAL036C:CDC19/YAL038W:CYC3/YAL039C:CLN3/YAL040C:OAF1/YAL051W:FLC2/YAL053W:GPB2/YAL056W:PAU8/YAL068C:BUD14/YAR014C:HTA2/YBL003C:UTP20/YBL004W:PDR3/YBL005W:SCT1/YBL011W:RPL19B/YBL027W:URA7/YBL039C:PSY4/YBL046W:SAS3/YBL052C:TOD6/YBL054W:…
16070	RNA metabolic process	470 out of 2131 genes, 22.1%	1199 out of 6607 background genes, 18.1%	2.76e-05	0.00	0.00	TFC3/YAL001C:FUN30/YAL019W:ATS1/YAL020C:MAK16/YAL025C:PRP45/YAL032C:FUN12/YAL035W:CLN3/YAL040C:OAF1/YAL051W:GPB2/YAL056W:PAU8/YAL068C:BUD14/YAR014C:UTP20/YBL004W:PDR3/YBL005W:SAS3/YBL052C:TOD6/YBL054W:RPS8A/YBL072C:ILS1/YBL076C:PET112/YBL080C:PKC1/YBL105C:HMT1/YBR034C:RPS11B/YBR048W:REG2/YBR050C:TEC1/YBR083W:CYC8/YBR112C:MUD1/YBR119W:GRS1/YBR121C:TFC1/YBR123C:SPP381/YBR152W:RPB5/YBR154C:RPS6B/YBR…
44249	cellular biosynthetic process	647 out of 2131 genes, 30.4%	1714 out of 6607 background genes, 25.9%	2.85e-05	0.00	0.00	TFC3/YAL001C:EFB1/YAL003W:SSA1/YAL005C:CYS3/YAL012W:NTG1/YAL015C:PSK1/YAL017W:FUN30/YAL019W:PMT2/YAL023C:FUN12/YAL035W:RBG1/YAL036C:CLN3/YAL040C:OAF1/YAL051W:GPB2/YAL056W:PAU8/YAL068C:BUD14/YAR014C:PDR3/YBL005W:SCT1/YBL011W:RPL19B/YBL027W:RIB1/YBL033C:URA7/YBL039C:SAS3/YBL052C:TOD6/YBL054W:SKT5/YBL061C:RPS8A/YBL072C:ILS1/YBL076C:PET112/YBL080C:RPL23A/YBL087C:RPL32/YBL092W:ATP1/YBL099W:GPI18/YBR00…
71705	nitrogen compound transport	108 out of 2131 genes, 5.1%	214 out of 6607 background genes, 3.2%	3.57e-05	0.00	0.00	FUN26/YAL022C:FLC2/YAL053W:PET9/YBL030C:FUI1/YBL042C:FUR4/YBR021W:HMT1/YBR034C:BAP2/YBR068C:TAT1/YBR069C:CYC8/YBR112C:TEF2/YBR118W:AGP2/YBR132C:RIM2/YBR192W:GBP2/YCL011C:AGP1/YCL025C:VBA3/YCL069W:GEX1/YCL073C:ADY2/YCR010C:TUP1/YCR084C:OSH2/YDL019C:SUB2/YDL084W:ASM4/YDL088C:GGC1/YDL198C:UGA4/YDL210W:BAP3/YDR046C:YCF1/YDR135C:HPR1/YDR138W:SAC3/YDR159W:NUP42/YDR192C:MSN5/YDR335W:YRA1/YDR381W:ATO3/YD…
6396	RNA processing	219 out of 2131 genes, 10.3%	502 out of 6607 background genes, 7.6%	4.48e-05	0.00	0.00	ATS1/YAL020C:MAK16/YAL025C:PRP45/YAL032C:FUN12/YAL035W:UTP20/YBL004W:RPS8A/YBL072C:PKC1/YBL105C:RPS11B/YBR048W:MUD1/YBR119W:SPP381/YBR152W:RPS6B/YBR181C:RPS9B/YBR189W:SPB1/YCL054W:KRR1/YCL059C:SRD1/YCR018C:RPS14A/YCR031C:RRP43/YCR035C:BUD23/YCR047C:PWP2/YCR057C:BUD31/YCR063W:CDC39/YCR093W:PTC1/YDL006W:NOP1/YDL014W:PRP9/YDL030W:DBP10/YDL031W:SLM3/YDL033C:SIT4/YDL047W:LHP1/YDL051W:TSR1/YDL060W:RPS1…
43170	macromolecule metabolic process	905 out of 2131 genes, 42.5%	2497 out of 6607 background genes, 37.8%	9.70e-05	0.00	0.00	TFC3/YAL001C:EFB1/YAL003W:SSA1/YAL005C:NTG1/YAL015C:PSK1/YAL017W:FUN30/YAL019W:ATS1/YAL020C:PMT2/YAL023C:MAK16/YAL025C:PRP45/YAL032C:FUN12/YAL035W:RBG1/YAL036C:CYC3/YAL039C:CLN3/YAL040C:OAF1/YAL051W:FLC2/YAL053W:PEX22/YAL055W:GPB2/YAL056W:PAU8/YAL068C:BUD14/YAR014C:HTA2/YBL003C:UTP20/YBL004W:PDR3/YBL005W:RPL19B/YBL027W:PSY4/YBL046W:SAS3/YBL052C:TOD6/YBL054W:SHP1/YBL058W:SKT5/YBL061C:RPS8A/YBL072C…
42273	ribosomal large subunit biogenesis	55 out of 2131 genes, 2.6%	92 out of 6607 background genes, 1.4%	0.00010	0.00	0.00	MAK16/YAL025C:REI1/YBR267W:SPB1/YCL054W:DBP10/YDL031W:RPL35B/YDL136W:RPL35A/YDL191W:MAK21/YDR060W:RRP8/YDR083W:RLI1/YDR091C:SSF2/YDR312W:RPL12B/YDR418W:TOM1/YDR457W:PUF6/YDR496C:RPL12A/YEL054C:NOP16/YER002W:NSA2/YER126C:SPB4/YFL002C:RPL7A/YGL076C:DBP3/YGL078C:PRP43/YGL120C:RPL11B/YGR085C:NOP7/YGR103W:TIF4631/YGR162W:SDA1/YGR245C:RPL8A/YHL033C:SSF1/YHR066W:SQT1/YIR012W:YAE1/YJR067C:RRP14/YKL082C:D…
8152	metabolic process	1189 out of 2131 genes, 55.8%	3376 out of 6607 background genes, 51.1%	0.00018	0.00	0.00	TFC3/YAL001C:EFB1/YAL003W:SSA1/YAL005C:CYS3/YAL012W:NTG1/YAL015C:PSK1/YAL017W:FUN30/YAL019W:ATS1/YAL020C:PMT2/YAL023C:MAK16/YAL025C:PRP45/YAL032C:FUN12/YAL035W:RBG1/YAL036C:CDC19/YAL038W:CYC3/YAL039C:CLN3/YAL040C:OAF1/YAL051W:FLC2/YAL053W:PEX22/YAL055W:GPB2/YAL056W:PAU8/YAL068C:BUD14/YAR014C:PHO11/YAR071W:HTA2/YBL003C:UTP20/YBL004W:PDR3/YBL005W:SCT1/YBL011W:RPL19B/YBL027W:PET9/YBL030C:RIB1/YBL033…
44260	cellular macromolecule metabolic process	875 out of 2131 genes, 41.1%	2418 out of 6607 background genes, 36.6%	0.00031	0.00	0.00	TFC3/YAL001C:EFB1/YAL003W:SSA1/YAL005C:NTG1/YAL015C:PSK1/YAL017W:FUN30/YAL019W:ATS1/YAL020C:PMT2/YAL023C:MAK16/YAL025C:PRP45/YAL032C:FUN12/YAL035W:RBG1/YAL036C:CYC3/YAL039C:CLN3/YAL040C:OAF1/YAL051W:FLC2/YAL053W:PEX22/YAL055W:GPB2/YAL056W:PAU8/YAL068C:BUD14/YAR014C:HTA2/YBL003C:UTP20/YBL004W:PDR3/YBL005W:RPL19B/YBL027W:PSY4/YBL046W:SAS3/YBL052C:TOD6/YBL054W:SHP1/YBL058W:SKT5/YBL061C:RPS8A/YBL072C…
42255	ribosome assembly	35 out of 2131 genes, 1.6%	54 out of 6607 background genes, 0.8%	0.00200	0.00	0.00	FUN12/YAL035W:RPS11B/YBR048W:RPS14A/YCR031C:RPS11A/YDR025W:MAK21/YDR060W:SSF2/YDR312W:RPL12B/YDR418W:RPS17B/YDR447C:RPL12A/YEL054C:SPB4/YFL002C:RPL11B/YGR085C:NSR1/YGR159C:RPS0A/YGR214W:RPS27B/YHR021C:SSF1/YHR066W:SQT1/YIR012W:RPS14B/YJL191W:RPS27A/YKL156W:DRS1/YLL008W:RPS0B/YLR048W:RPL10/YLR075W:MDN1/YLR106C:RPS31/YLR167W:RPP0/YLR340W:RPL6B/YLR448W:IPI3/YNL182C:ESF2/YNR054C:REX4/YOL080C:RPL25/YO…
44085	cellular component biogenesis	379 out of 2131 genes, 17.8%	973 out of 6607 background genes, 14.7%	0.00248	0.00	0.00	EFB1/YAL003W:FUN30/YAL019W:MAK16/YAL025C:PRP45/YAL032C:FUN12/YAL035W:CYC3/YAL039C:FLC2/YAL053W:BUD14/YAR014C:UTP20/YBL004W:SLA1/YBL007C:SHP1/YBL058W:SKT5/YBL061C:RPS8A/YBL072C:NUP170/YBL079W:PKC1/YBL105C:CHS3/YBR023C:QDR3/YBR043C:RPS11B/YBR048W:SPT7/YBR081C:AIM3/YBR108W:CYC8/YBR112C:YSW1/YBR148W:SPP381/YBR152W:RPS6B/YBR181C:RPS9B/YBR189W:TAF5/YBR198C:REI1/YBR267W:VMA9/YCL005W-A:KCC4/YCL024W:SPB1/…
44237	cellular metabolic process	1142 out of 2131 genes, 53.6%	3260 out of 6607 background genes, 49.3%	0.00252	0.00	0.00	TFC3/YAL001C:EFB1/YAL003W:SSA1/YAL005C:CYS3/YAL012W:NTG1/YAL015C:PSK1/YAL017W:FUN30/YAL019W:ATS1/YAL020C:PMT2/YAL023C:MAK16/YAL025C:PRP45/YAL032C:FUN12/YAL035W:RBG1/YAL036C:CDC19/YAL038W:CYC3/YAL039C:CLN3/YAL040C:OAF1/YAL051W:FLC2/YAL053W:PEX22/YAL055W:GPB2/YAL056W:PAU8/YAL068C:BUD14/YAR014C:PHO11/YAR071W:HTA2/YBL003C:UTP20/YBL004W:PDR3/YBL005W:SCT1/YBL011W:RPL19B/YBL027W:PET9/YBL030C:RIB1/YBL033…
90304	nucleic acid metabolic process	546 out of 2131 genes, 25.6%	1466 out of 6607 background genes, 22.2%	0.00590	0.00	0.00	TFC3/YAL001C:NTG1/YAL015C:FUN30/YAL019W:ATS1/YAL020C:MAK16/YAL025C:PRP45/YAL032C:FUN12/YAL035W:CLN3/YAL040C:OAF1/YAL051W:GPB2/YAL056W:PAU8/YAL068C:BUD14/YAR014C:HTA2/YBL003C:UTP20/YBL004W:PDR3/YBL005W:SAS3/YBL052C:TOD6/YBL054W:RPS8A/YBL072C:ILS1/YBL076C:PET112/YBL080C:PKC1/YBL105C:HMT1/YBR034C:RPS11B/YBR048W:REG2/YBR050C:TEC1/YBR083W:CYC8/YBR112C:RAD16/YBR114W:MUD1/YBR119W:GRS1/YBR121C:TFC1/YBR12…

## Sheet: GO_process Sac3-IP
GO_process term enrichment of 1996 genes mapped by Sac3-FLAG
GOID	GO_term	Cluster frequency	Background frequency	P-value	FDR	Expected FP	Gene(s) annotated to the term
2181	cytoplasmic translation	138 out of 1996 genes, 6.9%	162 out of 6607 background genes, 2.5%	1.23e-45	0.00	0.00	SSA1/YAL005C:RBG1/YAL036C:RPL19B/YBL027W:RPS8A/YBL072C:RPL23A/YBL087C:RPL32/YBL092W:RPL4A/YBR031W:RPS11B/YBR048W:RPG1/YBR079C:RPL19A/YBR084C-A:FES1/YBR101C:RPS6B/YBR181C:RPL21A/YBR191W:SRO9/YCL037C:RPS14A/YCR031C:RPL31A/YDL075W:RPP1A/YDL081C:RPL13A/YDL082W:RPS16B/YDL083C:RPP1B/YDL130W:RPL35B/YDL136W:RPL35A/YDL191W:SSB1/YDL229W:RPL4B/YDR012W:RPS11A/YDR025W:RPS13/YDR064W:RPP2B/YDR382W:RPL12B/YDR418…
6412	translation	227 out of 1996 genes, 11.4%	396 out of 6607 background genes, 6.0%	1.43e-27	0.00	0.00	EFB1/YAL003W:SSA1/YAL005C:FUN12/YAL035W:RBG1/YAL036C:RPL19B/YBL027W:RPS8A/YBL072C:ILS1/YBL076C:PET112/YBL080C:RPL23A/YBL087C:RPL32/YBL092W:RPL4A/YBR031W:RPS11B/YBR048W:RPG1/YBR079C:RPL19A/YBR084C-A:FES1/YBR101C:TEF2/YBR118W:GRS1/YBR121C:SUP45/YBR143C:MRPS9/YBR146W:RPS6B/YBR181C:RPS9B/YBR189W:RPL21A/YBR191W:SRO9/YCL037C:RPS14A/YCR031C:PAT1/YCR077C:RPL31A/YDL075W:RPP1A/YDL081C:RPL13A/YDL082W:RPS16B…
22613	ribonucleoprotein complex biogenesis	216 out of 1996 genes, 10.8%	407 out of 6607 background genes, 6.2%	5.97e-20	0.00	0.00	MAK16/YAL025C:PRP45/YAL032C:FUN12/YAL035W:UTP20/YBL004W:RPS8A/YBL072C:AAR2/YBL074C:PKC1/YBL105C:RPS11B/YBR048W:SPP381/YBR152W:RPS6B/YBR181C:RPS9B/YBR189W:REI1/YBR267W:SPB1/YCL054W:KRR1/YCL059C:RPS14A/YCR031C:RRP43/YCR035C:BUD23/YCR047C:PWP2/YCR057C:PAT1/YCR077C:NOP1/YDL014W:DBP10/YDL031W:TSR1/YDL060W:RPS16B/YDL083C:RPL35B/YDL136W:NOP14/YDL148C:SAS10/YDL153C:DHH1/YDL160C:RPL35A/YDL191W:CWC2/YDL209…
42254	ribosome biogenesis	186 out of 1996 genes, 9.3%	334 out of 6607 background genes, 5.1%	6.00e-20	0.00	0.00	MAK16/YAL025C:FUN12/YAL035W:UTP20/YBL004W:RPS8A/YBL072C:RPS11B/YBR048W:RPS6B/YBR181C:RPS9B/YBR189W:REI1/YBR267W:SPB1/YCL054W:KRR1/YCL059C:RPS14A/YCR031C:RRP43/YCR035C:BUD23/YCR047C:PWP2/YCR057C:NOP1/YDL014W:DBP10/YDL031W:TSR1/YDL060W:RPS16B/YDL083C:RPL35B/YDL136W:NOP14/YDL148C:SAS10/YDL153C:RPL35A/YDL191W:NOP6/YDL213C:SSB1/YDL229W:RPS11A/YDR025W:RPS13/YDR064W:RRP1/YDR087C:RLI1/YDR091C:RRP45/YDR28…
10467	gene expression	615 out of 1996 genes, 30.8%	1514 out of 6607 background genes, 22.9%	8.80e-20	0.00	0.00	TFC3/YAL001C:EFB1/YAL003W:SSA1/YAL005C:FUN30/YAL019W:ATS1/YAL020C:CCR4/YAL021C:MAK16/YAL025C:PRP45/YAL032C:FUN12/YAL035W:RBG1/YAL036C:OAF1/YAL051W:PAU8/YAL068C:NUP60/YAR002W:BUD14/YAR014C:UTP20/YBL004W:PDR3/YBL005W:NCL1/YBL024W:RPL19B/YBL027W:SAS3/YBL052C:RPS8A/YBL072C:AAR2/YBL074C:ILS1/YBL076C:PET112/YBL080C:RPL23A/YBL087C:RPL32/YBL092W:PKC1/YBL105C:RPL4A/YBR031W:HMT1/YBR034C:RPS11B/YBR048W:REB1…
1901576	organic substance biosynthetic process	678 out of 1996 genes, 34.0%	1755 out of 6607 background genes, 26.6%	1.34e-15	0.00	0.00	TFC3/YAL001C:EFB1/YAL003W:SSA1/YAL005C:CYS3/YAL012W:NTG1/YAL015C:PSK1/YAL017W:FUN30/YAL019W:CCR4/YAL021C:PMT2/YAL023C:FUN12/YAL035W:RBG1/YAL036C:OAF1/YAL051W:PAU8/YAL068C:NUP60/YAR002W:RFA1/YAR007C:BUD14/YAR014C:PDR3/YBL005W:SCT1/YBL011W:RPL19B/YBL027W:RIB1/YBL033C:URA7/YBL039C:SAS3/YBL052C:SKT5/YBL061C:RPS8A/YBL072C:ILS1/YBL076C:PET112/YBL080C:RPL23A/YBL087C:RPL32/YBL092W:ATP1/YBL099W:GPI18/YBR0…
71704	organic substance metabolic process	1134 out of 1996 genes, 56.8%	3218 out of 6607 background genes, 48.7%	5.60e-15	0.00	0.00	TFC3/YAL001C:EFB1/YAL003W:SSA1/YAL005C:CYS3/YAL012W:NTG1/YAL015C:PSK1/YAL017W:FUN30/YAL019W:ATS1/YAL020C:CCR4/YAL021C:PMT2/YAL023C:MAK16/YAL025C:PRP45/YAL032C:FUN12/YAL035W:RBG1/YAL036C:CDC19/YAL038W:CYC3/YAL039C:OAF1/YAL051W:FLC2/YAL053W:PEX22/YAL055W:PAU8/YAL068C:NUP60/YAR002W:RFA1/YAR007C:BUD14/YAR014C:YAT1/YAR035W:HTA2/YBL003C:UTP20/YBL004W:PDR3/YBL005W:SCT1/YBL011W:PIM1/YBL022C:NCL1/YBL024W:…
9058	biosynthetic process	683 out of 1996 genes, 34.2%	1782 out of 6607 background genes, 27.0%	9.82e-15	0.00	0.00	TFC3/YAL001C:EFB1/YAL003W:SSA1/YAL005C:CYS3/YAL012W:NTG1/YAL015C:PSK1/YAL017W:FUN30/YAL019W:CCR4/YAL021C:PMT2/YAL023C:FUN12/YAL035W:RBG1/YAL036C:OAF1/YAL051W:PAU8/YAL068C:NUP60/YAR002W:RFA1/YAR007C:BUD14/YAR014C:PDR3/YBL005W:SCT1/YBL011W:RPL19B/YBL027W:RIB1/YBL033C:URA7/YBL039C:SAS3/YBL052C:SKT5/YBL061C:RPS8A/YBL072C:ILS1/YBL076C:PET112/YBL080C:RPL23A/YBL087C:RPL32/YBL092W:ATP1/YBL099W:GPI18/YBR0…
44238	primary metabolic process	1080 out of 1996 genes, 54.1%	3050 out of 6607 background genes, 46.2%	2.35e-14	0.00	0.00	TFC3/YAL001C:EFB1/YAL003W:SSA1/YAL005C:CYS3/YAL012W:NTG1/YAL015C:PSK1/YAL017W:FUN30/YAL019W:ATS1/YAL020C:CCR4/YAL021C:PMT2/YAL023C:MAK16/YAL025C:PRP45/YAL032C:FUN12/YAL035W:RBG1/YAL036C:CDC19/YAL038W:CYC3/YAL039C:OAF1/YAL051W:FLC2/YAL053W:PAU8/YAL068C:NUP60/YAR002W:RFA1/YAR007C:BUD14/YAR014C:HTA2/YBL003C:UTP20/YBL004W:PDR3/YBL005W:SCT1/YBL011W:PIM1/YBL022C:NCL1/YBL024W:RPL19B/YBL027W:URA7/YBL039C…
44249	cellular biosynthetic process	654 out of 1996 genes, 32.8%	1714 out of 6607 background genes, 25.9%	3.06e-13	0.00	0.00	TFC3/YAL001C:EFB1/YAL003W:SSA1/YAL005C:CYS3/YAL012W:NTG1/YAL015C:PSK1/YAL017W:FUN30/YAL019W:CCR4/YAL021C:PMT2/YAL023C:FUN12/YAL035W:RBG1/YAL036C:OAF1/YAL051W:PAU8/YAL068C:NUP60/YAR002W:RFA1/YAR007C:BUD14/YAR014C:PDR3/YBL005W:SCT1/YBL011W:RPL19B/YBL027W:RIB1/YBL033C:URA7/YBL039C:SAS3/YBL052C:SKT5/YBL061C:RPS8A/YBL072C:ILS1/YBL076C:PET112/YBL080C:RPL23A/YBL087C:RPL32/YBL092W:ATP1/YBL099W:GPI18/YBR0…
16072	rRNA metabolic process	135 out of 1996 genes, 6.8%	246 out of 6607 background genes, 3.7%	4.80e-13	0.00	0.00	MAK16/YAL025C:FUN12/YAL035W:UTP20/YBL004W:RPS8A/YBL072C:RPS11B/YBR048W:RPS6B/YBR181C:RPS9B/YBR189W:SPB1/YCL054W:KRR1/YCL059C:RPS14A/YCR031C:RRP43/YCR035C:BUD23/YCR047C:PWP2/YCR057C:RPT2/YDL007W:NOP1/YDL014W:DBP10/YDL031W:TSR1/YDL060W:RPS16B/YDL083C:CDC48/YDL126C:RPL35B/YDL136W:NOP14/YDL148C:SAS10/YDL153C:AIR2/YDL175C:RPL35A/YDL191W:SSB1/YDL229W:RPS11A/YDR025W:RPS13/YDR064W:RRP1/YDR087C:RRP45/YDR2…
8152	metabolic process	1171 out of 1996 genes, 58.7%	3376 out of 6607 background genes, 51.1%	6.89e-13	0.00	0.00	TFC3/YAL001C:EFB1/YAL003W:SSA1/YAL005C:CYS3/YAL012W:NTG1/YAL015C:PSK1/YAL017W:FUN30/YAL019W:ATS1/YAL020C:CCR4/YAL021C:PMT2/YAL023C:MAK16/YAL025C:PRP45/YAL032C:FUN12/YAL035W:RBG1/YAL036C:CDC19/YAL038W:CYC3/YAL039C:OAF1/YAL051W:FLC2/YAL053W:PEX22/YAL055W:PAU8/YAL068C:NUP60/YAR002W:RFA1/YAR007C:BUD14/YAR014C:YAT1/YAR035W:PHO11/YAR071W:HTA2/YBL003C:UTP20/YBL004W:PDR3/YBL005W:SCT1/YBL011W:PIM1/YBL022C…
6364	rRNA processing	127 out of 1996 genes, 6.4%	228 out of 6607 background genes, 3.5%	8.10e-13	0.00	0.00	MAK16/YAL025C:FUN12/YAL035W:UTP20/YBL004W:RPS8A/YBL072C:RPS11B/YBR048W:RPS6B/YBR181C:RPS9B/YBR189W:SPB1/YCL054W:KRR1/YCL059C:RPS14A/YCR031C:RRP43/YCR035C:BUD23/YCR047C:PWP2/YCR057C:NOP1/YDL014W:DBP10/YDL031W:TSR1/YDL060W:RPS16B/YDL083C:RPL35B/YDL136W:NOP14/YDL148C:SAS10/YDL153C:RPL35A/YDL191W:SSB1/YDL229W:RPS11A/YDR025W:RPS13/YDR064W:RRP1/YDR087C:RRP45/YDR280W:BFR2/YDR299W:UTP4/YDR324C:ESF1/YDR36…
44237	cellular metabolic process	1132 out of 1996 genes, 56.7%	3260 out of 6607 background genes, 49.3%	4.16e-12	0.00	0.00	TFC3/YAL001C:EFB1/YAL003W:SSA1/YAL005C:CYS3/YAL012W:NTG1/YAL015C:PSK1/YAL017W:FUN30/YAL019W:ATS1/YAL020C:CCR4/YAL021C:PMT2/YAL023C:MAK16/YAL025C:PRP45/YAL032C:FUN12/YAL035W:RBG1/YAL036C:CDC19/YAL038W:CYC3/YAL039C:OAF1/YAL051W:FLC2/YAL053W:PEX22/YAL055W:PAU8/YAL068C:NUP60/YAR002W:RFA1/YAR007C:BUD14/YAR014C:YAT1/YAR035W:PHO11/YAR071W:HTA2/YBL003C:UTP20/YBL004W:PDR3/YBL005W:SCT1/YBL011W:PIM1/YBL022C…
42274	ribosomal small subunit biogenesis	80 out of 1996 genes, 4.0%	124 out of 6607 background genes, 1.9%	4.22e-12	0.00	0.00	FUN12/YAL035W:UTP20/YBL004W:RPS8A/YBL072C:RPS11B/YBR048W:RPS6B/YBR181C:RPS9B/YBR189W:KRR1/YCL059C:RPS14A/YCR031C:BUD23/YCR047C:PWP2/YCR057C:RPS16B/YDL083C:NOP14/YDL148C:SAS10/YDL153C:NOP6/YDL213C:RPS11A/YDR025W:RPS13/YDR064W:UTP4/YDR324C:RPS17B/YDR447C:RPS18A/YDR450W:TOM1/YDR457W:RPS24A/YER074W:RPS8B/YER102W:PRP43/YGL120C:ROK1/YGL171W:NOP7/YGR103W:RPS23A/YGR118W:NSR1/YGR159C:RPS0A/YGR214W:NOP19/Y…
34660	ncRNA metabolic process	189 out of 1996 genes, 9.5%	393 out of 6607 background genes, 5.9%	2.94e-11	0.00	0.00	ATS1/YAL020C:MAK16/YAL025C:FUN12/YAL035W:UTP20/YBL004W:NCL1/YBL024W:RPS8A/YBL072C:ILS1/YBL076C:PET112/YBL080C:RPS11B/YBR048W:GRS1/YBR121C:RPS6B/YBR181C:RPS9B/YBR189W:NFS1/YCL017C:SPB1/YCL054W:KRR1/YCL059C:RPS14A/YCR031C:RRP43/YCR035C:BUD23/YCR047C:PWP2/YCR057C:PTC1/YDL006W:RPT2/YDL007W:NOP1/YDL014W:DBP10/YDL031W:SLM3/YDL033C:SIT4/YDL047W:TSR1/YDL060W:RPS16B/YDL083C:TRM3/YDL112W:CDC48/YDL126C:RPL3…
34645	cellular macromolecule biosynthetic process	506 out of 1996 genes, 25.4%	1294 out of 6607 background genes, 19.6%	3.26e-11	0.00	0.00	TFC3/YAL001C:EFB1/YAL003W:SSA1/YAL005C:NTG1/YAL015C:PSK1/YAL017W:FUN30/YAL019W:CCR4/YAL021C:PMT2/YAL023C:FUN12/YAL035W:RBG1/YAL036C:OAF1/YAL051W:PAU8/YAL068C:NUP60/YAR002W:RFA1/YAR007C:BUD14/YAR014C:PDR3/YBL005W:RPL19B/YBL027W:SAS3/YBL052C:SKT5/YBL061C:RPS8A/YBL072C:ILS1/YBL076C:PET112/YBL080C:RPL23A/YBL087C:RPL32/YBL092W:GPI18/YBR004C:CHS3/YBR023C:RPL4A/YBR031W:HMT1/YBR034C:RPS11B/YBR048W:REB1/Y…
9059	macromolecule biosynthetic process	506 out of 1996 genes, 25.4%	1299 out of 6607 background genes, 19.7%	7.55e-11	0.00	0.00	TFC3/YAL001C:EFB1/YAL003W:SSA1/YAL005C:NTG1/YAL015C:PSK1/YAL017W:FUN30/YAL019W:CCR4/YAL021C:PMT2/YAL023C:FUN12/YAL035W:RBG1/YAL036C:OAF1/YAL051W:PAU8/YAL068C:NUP60/YAR002W:RFA1/YAR007C:BUD14/YAR014C:PDR3/YBL005W:RPL19B/YBL027W:SAS3/YBL052C:SKT5/YBL061C:RPS8A/YBL072C:ILS1/YBL076C:PET112/YBL080C:RPL23A/YBL087C:RPL32/YBL092W:GPI18/YBR004C:CHS3/YBR023C:RPL4A/YBR031W:HMT1/YBR034C:RPS11B/YBR048W:REB1/Y…
462	maturation of SSU-rRNA from tricistronic rRNA transcript (SSU-rRNA, 5.8S rRNA, LSU-rRNA)	64 out of 1996 genes, 3.2%	95 out of 6607 background genes, 1.4%	1.39e-10	0.00	0.00	FUN12/YAL035W:UTP20/YBL004W:RPS8A/YBL072C:RPS11B/YBR048W:RPS6B/YBR181C:RPS9B/YBR189W:KRR1/YCL059C:RPS14A/YCR031C:BUD23/YCR047C:PWP2/YCR057C:RPS16B/YDL083C:NOP14/YDL148C:SAS10/YDL153C:RPS11A/YDR025W:RPS13/YDR064W:UTP4/YDR324C:RPS18A/YDR450W:TOM1/YDR457W:RPS24A/YER074W:RPS8B/YER102W:PRP43/YGL120C:ROK1/YGL171W:NOP7/YGR103W:RPS23A/YGR118W:RPS0A/YGR214W:NOP19/YGR251W:RPS20/YHL015W:RPS27B/YHR021C:FAF1/…
30490	maturation of SSU-rRNA	68 out of 1996 genes, 3.4%	104 out of 6607 background genes, 1.6%	2.15e-10	0.00	0.00	FUN12/YAL035W:UTP20/YBL004W:RPS8A/YBL072C:RPS11B/YBR048W:RPS6B/YBR181C:RPS9B/YBR189W:KRR1/YCL059C:RPS14A/YCR031C:BUD23/YCR047C:PWP2/YCR057C:RPS16B/YDL083C:NOP14/YDL148C:SAS10/YDL153C:RPS11A/YDR025W:RPS13/YDR064W:UTP4/YDR324C:RPS18A/YDR450W:TOM1/YDR457W:RPS24A/YER074W:RPS8B/YER102W:PRP43/YGL120C:ROK1/YGL171W:NOP7/YGR103W:RPS23A/YGR118W:RPS0A/YGR214W:NOP19/YGR251W:RPS20/YHL015W:RPS27B/YHR021C:FAF1/…
9987	cellular process	1420 out of 1996 genes, 71.1%	4270 out of 6607 background genes, 64.6%	2.70e-10	0.00	0.00	TFC3/YAL001C:EFB1/YAL003W:SSA1/YAL005C:SWC3/YAL011W:CYS3/YAL012W:NTG1/YAL015C:PSK1/YAL017W:FUN30/YAL019W:ATS1/YAL020C:CCR4/YAL021C:FUN26/YAL022C:PMT2/YAL023C:MAK16/YAL025C:PRP45/YAL032C:FUN12/YAL035W:RBG1/YAL036C:CDC19/YAL038W:CYC3/YAL039C:CDC24/YAL041W:OAF1/YAL051W:FLC2/YAL053W:PEX22/YAL055W:FLO9/YAL063C:PAU8/YAL068C:NUP60/YAR002W:RFA1/YAR007C:BUD14/YAR014C:YAT1/YAR035W:SWH1/YAR042W:FLO1/YAR050W…
34470	ncRNA processing	161 out of 1996 genes, 8.1%	331 out of 6607 background genes, 5.0%	9.59e-10	0.00	0.00	ATS1/YAL020C:MAK16/YAL025C:FUN12/YAL035W:UTP20/YBL004W:NCL1/YBL024W:RPS8A/YBL072C:RPS11B/YBR048W:RPS6B/YBR181C:RPS9B/YBR189W:NFS1/YCL017C:SPB1/YCL054W:KRR1/YCL059C:RPS14A/YCR031C:RRP43/YCR035C:BUD23/YCR047C:PWP2/YCR057C:PTC1/YDL006W:NOP1/YDL014W:DBP10/YDL031W:SLM3/YDL033C:SIT4/YDL047W:TSR1/YDL060W:RPS16B/YDL083C:TRM3/YDL112W:RPL35B/YDL136W:NOP14/YDL148C:SAS10/YDL153C:AIR2/YDL175C:RPL35A/YDL191W:S…
43170	macromolecule metabolic process	883 out of 1996 genes, 44.2%	2497 out of 6607 background genes, 37.8%	2.09e-09	0.00	0.00	TFC3/YAL001C:EFB1/YAL003W:SSA1/YAL005C:NTG1/YAL015C:PSK1/YAL017W:FUN30/YAL019W:ATS1/YAL020C:CCR4/YAL021C:PMT2/YAL023C:MAK16/YAL025C:PRP45/YAL032C:FUN12/YAL035W:RBG1/YAL036C:CYC3/YAL039C:OAF1/YAL051W:FLC2/YAL053W:PEX22/YAL055W:PAU8/YAL068C:NUP60/YAR002W:RFA1/YAR007C:BUD14/YAR014C:HTA2/YBL003C:UTP20/YBL004W:PDR3/YBL005W:PIM1/YBL022C:NCL1/YBL024W:RPL19B/YBL027W:PSY4/YBL046W:SAS3/YBL052C:SHP1/YBL058W…
44260	cellular macromolecule metabolic process	858 out of 1996 genes, 43.0%	2418 out of 6607 background genes, 36.6%	2.42e-09	0.00	0.00	TFC3/YAL001C:EFB1/YAL003W:SSA1/YAL005C:NTG1/YAL015C:PSK1/YAL017W:FUN30/YAL019W:ATS1/YAL020C:CCR4/YAL021C:PMT2/YAL023C:MAK16/YAL025C:PRP45/YAL032C:FUN12/YAL035W:RBG1/YAL036C:CYC3/YAL039C:OAF1/YAL051W:FLC2/YAL053W:PEX22/YAL055W:PAU8/YAL068C:NUP60/YAR002W:RFA1/YAR007C:BUD14/YAR014C:HTA2/YBL003C:UTP20/YBL004W:PDR3/YBL005W:PIM1/YBL022C:NCL1/YBL024W:RPL19B/YBL027W:PSY4/YBL046W:SAS3/YBL052C:SHP1/YBL058W…
44267	cellular protein metabolic process	468 out of 1996 genes, 23.4%	1236 out of 6607 background genes, 18.7%	2.19e-07	0.00	0.00	EFB1/YAL003W:SSA1/YAL005C:PSK1/YAL017W:PMT2/YAL023C:FUN12/YAL035W:RBG1/YAL036C:CYC3/YAL039C:FLC2/YAL053W:NUP60/YAR002W:RFA1/YAR007C:PIM1/YBL022C:RPL19B/YBL027W:PSY4/YBL046W:SAS3/YBL052C:SHP1/YBL058W:RPS8A/YBL072C:ILS1/YBL076C:PET112/YBL080C:RPL23A/YBL087C:RPL32/YBL092W:PKC1/YBL105C:GPI18/YBR004C:HHF1/YBR009C:RPL4A/YBR031W:HMT1/YBR034C:RPS11B/YBR048W:RPG1/YBR079C:SPT7/YBR081C:RPL19A/YBR084C-A:FES1…
16070	RNA metabolic process	453 out of 1996 genes, 22.7%	1199 out of 6607 background genes, 18.1%	7.28e-07	0.00	0.00	TFC3/YAL001C:FUN30/YAL019W:ATS1/YAL020C:CCR4/YAL021C:MAK16/YAL025C:PRP45/YAL032C:FUN12/YAL035W:OAF1/YAL051W:PAU8/YAL068C:NUP60/YAR002W:BUD14/YAR014C:UTP20/YBL004W:PDR3/YBL005W:NCL1/YBL024W:SAS3/YBL052C:RPS8A/YBL072C:AAR2/YBL074C:ILS1/YBL076C:PET112/YBL080C:PKC1/YBL105C:HMT1/YBR034C:RPS11B/YBR048W:REB1/YBR049C:TEC1/YBR083W:CYC8/YBR112C:MUD1/YBR119W:GRS1/YBR121C:TFC1/YBR123C:SPP381/YBR152W:RPB5/YBR…
19538	protein metabolic process	476 out of 1996 genes, 23.8%	1273 out of 6607 background genes, 19.3%	1.29e-06	0.00	0.00	EFB1/YAL003W:SSA1/YAL005C:PSK1/YAL017W:PMT2/YAL023C:FUN12/YAL035W:RBG1/YAL036C:CYC3/YAL039C:FLC2/YAL053W:NUP60/YAR002W:RFA1/YAR007C:PIM1/YBL022C:RPL19B/YBL027W:PSY4/YBL046W:SAS3/YBL052C:SHP1/YBL058W:RPS8A/YBL072C:ILS1/YBL076C:PET112/YBL080C:RPL23A/YBL087C:RPL32/YBL092W:PKC1/YBL105C:GPI18/YBR004C:HHF1/YBR009C:RPL4A/YBR031W:HMT1/YBR034C:RPS11B/YBR048W:RPG1/YBR079C:SPT7/YBR081C:RPL19A/YBR084C-A:FES1…
71705	nitrogen compound transport	106 out of 1996 genes, 5.3%	214 out of 6607 background genes, 3.2%	3.20e-06	0.00	0.00	FUN26/YAL022C:FLC2/YAL053W:NUP60/YAR002W:PET9/YBL030C:FUI1/YBL042C:FUR4/YBR021W:HMT1/YBR034C:BAP2/YBR068C:TAT1/YBR069C:CYC8/YBR112C:TEF2/YBR118W:RIM2/YBR192W:GBP2/YCL011C:AGP1/YCL025C:VBA3/YCL069W:GEX1/YCL073C:ADY2/YCR010C:TUP1/YCR084C:SUB2/YDL084W:ASM4/YDL088C:UGA4/YDL210W:BAP3/YDR046C:YCF1/YDR135C:MSN5/YDR335W:YRA1/YDR381W:ATO3/YDR384C:NPL3/YDR432W:RPS18A/YDR450W:GNP1/YDR508C:YEA6/YEL006W:CAN1/…
6396	RNA processing	212 out of 1996 genes, 10.6%	502 out of 6607 background genes, 7.6%	4.34e-06	0.00	0.00	ATS1/YAL020C:CCR4/YAL021C:MAK16/YAL025C:PRP45/YAL032C:FUN12/YAL035W:UTP20/YBL004W:NCL1/YBL024W:RPS8A/YBL072C:AAR2/YBL074C:PKC1/YBL105C:RPS11B/YBR048W:MUD1/YBR119W:SPP381/YBR152W:RPS6B/YBR181C:NTC20/YBR188C:RPS9B/YBR189W:NFS1/YCL017C:SPB1/YCL054W:KRR1/YCL059C:RPS14A/YCR031C:RRP43/YCR035C:BUD23/YCR047C:PWP2/YCR057C:BUD31/YCR063W:CDC39/YCR093W:PTC1/YDL006W:NOP1/YDL014W:DBP10/YDL031W:SLM3/YDL033C:SIT…
6807	nitrogen compound metabolic process	689 out of 1996 genes, 34.5%	1948 out of 6607 background genes, 29.5%	6.32e-06	0.00	0.00	TFC3/YAL001C:CYS3/YAL012W:NTG1/YAL015C:FUN30/YAL019W:ATS1/YAL020C:CCR4/YAL021C:MAK16/YAL025C:PRP45/YAL032C:FUN12/YAL035W:OAF1/YAL051W:PAU8/YAL068C:NUP60/YAR002W:RFA1/YAR007C:BUD14/YAR014C:YAT1/YAR035W:HTA2/YBL003C:UTP20/YBL004W:PDR3/YBL005W:NCL1/YBL024W:RIB1/YBL033C:URA7/YBL039C:SAS3/YBL052C:SKT5/YBL061C:RPS8A/YBL072C:AAR2/YBL074C:ILS1/YBL076C:PET112/YBL080C:ATP1/YBL099W:PKC1/YBL105C:CHS3/YBR023C…
44085	cellular component biogenesis	365 out of 1996 genes, 18.3%	973 out of 6607 background genes, 14.7%	0.00017	0.00	0.00	EFB1/YAL003W:FUN30/YAL019W:MAK16/YAL025C:PRP45/YAL032C:FUN12/YAL035W:CYC3/YAL039C:FLC2/YAL053W:BUD14/YAR014C:UTP20/YBL004W:SLA1/YBL007C:PIM1/YBL022C:SHP1/YBL058W:SKT5/YBL061C:RPS8A/YBL072C:AAR2/YBL074C:NUP170/YBL079W:PKC1/YBL105C:CHS3/YBR023C:QDR3/YBR043C:RPS11B/YBR048W:SPT7/YBR081C:CYC8/YBR112C:YSW1/YBR148W:SPP381/YBR152W:RPS6B/YBR181C:RPS9B/YBR189W:TAF5/YBR198C:MCM7/YBR202W:REI1/YBR267W:VMA9/YC…
42273	ribosomal large subunit biogenesis	52 out of 1996 genes, 2.6%	92 out of 6607 background genes, 1.4%	0.00027	0.00	0.00	MAK16/YAL025C:REI1/YBR267W:SPB1/YCL054W:DBP10/YDL031W:RPL35B/YDL136W:RPL35A/YDL191W:RLI1/YDR091C:SSF2/YDR312W:RPL12B/YDR418W:TOM1/YDR457W:PUF6/YDR496C:RPL12A/YEL054C:NOP16/YER002W:NSA2/YER126C:SPB4/YFL002C:RPL7A/YGL076C:DBP3/YGL078C:PRP43/YGL120C:RPL11B/YGR085C:NOP7/YGR103W:TIF4631/YGR162W:SDA1/YGR245C:RPL8A/YHL033C:SSF1/YHR066W:YAE1/YJR067C:RRP14/YKL082C:DRS1/YLL008W:RIX7/YLL034C:RPL8B/YLL045C:R…
42255	ribosome assembly	35 out of 1996 genes, 1.8%	54 out of 6607 background genes, 0.8%	0.00033	0.00	0.00	FUN12/YAL035W:RPS11B/YBR048W:RPS14A/YCR031C:RPS11A/YDR025W:SSF2/YDR312W:RPL12B/YDR418W:RPS17B/YDR447C:RPL12A/YEL054C:SPB4/YFL002C:RPL11B/YGR085C:NSR1/YGR159C:RPS0A/YGR214W:RPS27B/YHR021C:SSF1/YHR066W:RPS14B/YJL191W:RPS27A/YKL156W:DRS1/YLL008W:RPS0B/YLR048W:RPL10/YLR075W:MDN1/YLR106C:RPS31/YLR167W:RPP0/YLR340W:RPL6B/YLR448W:RPS17A/YML024W:RPL6A/YML073C:IPI3/YNL182C:ESF2/YNR054C:REX4/YOL080C:RPL25/…
71826	ribonucleoprotein complex subunit organization	70 out of 1996 genes, 3.5%	137 out of 6607 background genes, 2.1%	0.00045	0.00	0.00	PRP45/YAL032C:FUN12/YAL035W:AAR2/YBL074C:PKC1/YBL105C:RPS11B/YBR048W:SPP381/YBR152W:RPS14A/YCR031C:PAT1/YCR077C:DHH1/YDL160C:CWC2/YDL209C:RPS11A/YDR025W:SLU7/YDR088C:RLI1/YDR091C:RVB1/YDR190C:SSF2/YDR312W:RPL12B/YDR418W:RPS17B/YDR447C:EDC3/YEL015W:RPL12A/YEL054C:GCD11/YER025W:BRR2/YER172C:SPB4/YFL002C:BUD27/YFL023W:TIF4632/YGL049C:PRP43/YGL120C:RPL11B/YGR085C:NSR1/YGR159C:TIF4631/YGR162W:PBP1/YGR…
6414	translational elongation	28 out of 1996 genes, 1.4%	40 out of 6607 background genes, 0.6%	0.00053	0.00	0.00	EFB1/YAL003W:TEF2/YBR118W:RPS9B/YBR189W:RPL31A/YDL075W:RPP1A/YDL081C:RPP1B/YDL130W:DHH1/YDL160C:SSB1/YDL229W:RPP2B/YDR382W:EFT2/YDR385W:HYP2/YEL034W:GCD11/YER025W:GCN20/YFR009W:RPS2/YGL123W:RPS23A/YGR118W:ZUO1/YGR285C:SSZ1/YHR064C:RPS5/YJR123W:TEF4/YKL081W:STM1/YLR150W:YEF3/YLR249W:RPP0/YLR340W:RPL31B/YLR406C:SSB2/YNL209W:RPP2A/YOL039W:EFT1/YOR133W:TEF1/YPR080W:RPS23B/YPR132W
22618	ribonucleoprotein complex assembly	67 out of 1996 genes, 3.4%	131 out of 6607 background genes, 2.0%	0.00079	0.00	0.00	PRP45/YAL032C:FUN12/YAL035W:AAR2/YBL074C:PKC1/YBL105C:RPS11B/YBR048W:SPP381/YBR152W:RPS14A/YCR031C:PAT1/YCR077C:DHH1/YDL160C:CWC2/YDL209C:RPS11A/YDR025W:SLU7/YDR088C:RVB1/YDR190C:SSF2/YDR312W:RPL12B/YDR418W:RPS17B/YDR447C:EDC3/YEL015W:RPL12A/YEL054C:GCD11/YER025W:BRR2/YER172C:SPB4/YFL002C:BUD27/YFL023W:TIF4632/YGL049C:RPL11B/YGR085C:NSR1/YGR159C:TIF4631/YGR162W:PBP1/YGR178C:RPS0A/YGR214W:STE20/YH…
6139	nucleobase-containing compound metabolic process	577 out of 1996 genes, 28.9%	1641 out of 6607 background genes, 24.8%	0.00079	0.00	0.00	TFC3/YAL001C:NTG1/YAL015C:FUN30/YAL019W:ATS1/YAL020C:CCR4/YAL021C:MAK16/YAL025C:PRP45/YAL032C:FUN12/YAL035W:OAF1/YAL051W:PAU8/YAL068C:NUP60/YAR002W:RFA1/YAR007C:BUD14/YAR014C:HTA2/YBL003C:UTP20/YBL004W:PDR3/YBL005W:NCL1/YBL024W:URA7/YBL039C:SAS3/YBL052C:RPS8A/YBL072C:AAR2/YBL074C:ILS1/YBL076C:PET112/YBL080C:ATP1/YBL099W:PKC1/YBL105C:HMT1/YBR034C:ATP3/YBR039W:RPS11B/YBR048W:REB1/YBR049C:TEC1/YBR08…
90304	nucleic acid metabolic process	519 out of 1996 genes, 26.0%	1466 out of 6607 background genes, 22.2%	0.00157	0.00	0.00	TFC3/YAL001C:NTG1/YAL015C:FUN30/YAL019W:ATS1/YAL020C:CCR4/YAL021C:MAK16/YAL025C:PRP45/YAL032C:FUN12/YAL035W:OAF1/YAL051W:PAU8/YAL068C:NUP60/YAR002W:RFA1/YAR007C:BUD14/YAR014C:HTA2/YBL003C:UTP20/YBL004W:PDR3/YBL005W:NCL1/YBL024W:SAS3/YBL052C:RPS8A/YBL072C:AAR2/YBL074C:ILS1/YBL076C:PET112/YBL080C:PKC1/YBL105C:HMT1/YBR034C:RPS11B/YBR048W:REB1/YBR049C:TEC1/YBR083W:CYC8/YBR112C:MUD1/YBR119W:GRS1/YBR12…
6725	cellular aromatic compound metabolic process	596 out of 1996 genes, 29.9%	1708 out of 6607 background genes, 25.9%	0.00159	0.00	0.00	TFC3/YAL001C:NTG1/YAL015C:FUN30/YAL019W:ATS1/YAL020C:CCR4/YAL021C:MAK16/YAL025C:PRP45/YAL032C:FUN12/YAL035W:OAF1/YAL051W:PAU8/YAL068C:NUP60/YAR002W:RFA1/YAR007C:BUD14/YAR014C:HTA2/YBL003C:UTP20/YBL004W:PDR3/YBL005W:NCL1/YBL024W:URA7/YBL039C:SAS3/YBL052C:RPS8A/YBL072C:AAR2/YBL074C:ILS1/YBL076C:PET112/YBL080C:ATP1/YBL099W:PKC1/YBL105C:HMT1/YBR034C:ATP3/YBR039W:RPS11B/YBR048W:REB1/YBR049C:TEC1/YBR08…
1901360	organic cyclic compound metabolic process	617 out of 1996 genes, 30.9%	1775 out of 6607 background genes, 26.9%	0.00168	0.00	0.00	TFC3/YAL001C:NTG1/YAL015C:FUN30/YAL019W:ATS1/YAL020C:CCR4/YAL021C:MAK16/YAL025C:PRP45/YAL032C:FUN12/YAL035W:OAF1/YAL051W:PAU8/YAL068C:NUP60/YAR002W:RFA1/YAR007C:BUD14/YAR014C:HTA2/YBL003C:UTP20/YBL004W:PDR3/YBL005W:NCL1/YBL024W:RIB1/YBL033C:URA7/YBL039C:SAS3/YBL052C:RPS8A/YBL072C:AAR2/YBL074C:ILS1/YBL076C:PET112/YBL080C:ATP1/YBL099W:PKC1/YBL105C:HMT1/YBR034C:ATP3/YBR039W:RPS11B/YBR048W:REB1/YBR04…
478	endonucleolytic cleavage involved in rRNA processing	30 out of 1996 genes, 1.5%	46 out of 6607 background genes, 0.7%	0.00212	0.00	0.00	UTP20/YBL004W:KRR1/YCL059C:BUD23/YCR047C:PWP2/YCR057C:NOP14/YDL148C:SAS10/YDL153C:RPS18A/YDR450W:TOM1/YDR457W:DBP3/YGL078C:ROK1/YGL171W:RPS0A/YGR214W:NOP19/YGR251W:RPS27B/YHR021C:UTP18/YJL069C:UTP10/YJL109C:RPS21B/YJL136C:MPP10/YJR002W:RPS0B/YLR048W:DIP2/YLR129W:UTP13/YLR222C:RPS18B/YML026C:UTP14/YML093W:RRP5/YMR229C:KRI1/YNL308C:ESF2/YNR054C:UTP23/YOR004W:PNO1/YOR145C:RRS1/YOR294W:NOP58/YOR310C:…
479	endonucleolytic cleavage of tricistronic rRNA transcript (SSU-rRNA, 5.8S rRNA, LSU-rRNA)	30 out of 1996 genes, 1.5%	46 out of 6607 background genes, 0.7%	0.00212	0.00	0.00	UTP20/YBL004W:KRR1/YCL059C:BUD23/YCR047C:PWP2/YCR057C:NOP14/YDL148C:SAS10/YDL153C:RPS18A/YDR450W:TOM1/YDR457W:DBP3/YGL078C:ROK1/YGL171W:RPS0A/YGR214W:NOP19/YGR251W:RPS27B/YHR021C:UTP18/YJL069C:UTP10/YJL109C:RPS21B/YJL136C:MPP10/YJR002W:RPS0B/YLR048W:DIP2/YLR129W:UTP13/YLR222C:RPS18B/YML026C:UTP14/YML093W:RRP5/YMR229C:KRI1/YNL308C:ESF2/YNR054C:UTP23/YOR004W:PNO1/YOR145C:RRS1/YOR294W:NOP58/YOR310C:…
6913	nucleocytoplasmic transport	81 out of 1996 genes, 4.1%	170 out of 6607 background genes, 2.6%	0.00227	0.00	0.00	SSA1/YAL005C:NUP60/YAR002W:NUP170/YBL079W:HMT1/YBR034C:TEF2/YBR118W:REI1/YBR267W:GBP2/YCL011C:BUD23/YCR047C:SUB2/YDL084W:ASM4/YDL088C:SSB1/YDL229W:RLI1/YDR091C:MSN5/YDR335W:YRA1/YDR381W:NPL3/YDR432W:RPS18A/YDR450W:TOM1/YDR457W:ARB1/YER036C:KAP123/YER110C:SCS2/YER120W:RSP5/YER125W:RPS26B/YER131W:BLM10/YFL007W:SGF73/YGL066W:SRM1/YGL097W:NAB2/YGL122C:RPS2/YGL123W:NUP49/YGL172W:RPS26A/YGL189C:RTG2/YG…
447	endonucleolytic cleavage in ITS1 to separate SSU-rRNA from 5.8S rRNA and LSU-rRNA from tricistronic rRNA transcript (SSU-rRNA, 5.8S rRNA, LSU-rRNA)	28 out of 1996 genes, 1.4%	42 out of 6607 background genes, 0.6%	0.00252	0.00	0.00	UTP20/YBL004W:KRR1/YCL059C:BUD23/YCR047C:PWP2/YCR057C:NOP14/YDL148C:SAS10/YDL153C:RPS18A/YDR450W:TOM1/YDR457W:ROK1/YGL171W:RPS0A/YGR214W:NOP19/YGR251W:UTP18/YJL069C:UTP10/YJL109C:RPS21B/YJL136C:MPP10/YJR002W:RPS0B/YLR048W:DIP2/YLR129W:UTP13/YLR222C:RPS18B/YML026C:UTP14/YML093W:RRP5/YMR229C:KRI1/YNL308C:ESF2/YNR054C:UTP23/YOR004W:PNO1/YOR145C:RRS1/YOR294W:NOP58/YOR310C:MRD1/YPR112C
51169	nuclear transport	81 out of 1996 genes, 4.1%	171 out of 6607 background genes, 2.6%	0.00305	0.00	0.00	SSA1/YAL005C:NUP60/YAR002W:NUP170/YBL079W:HMT1/YBR034C:TEF2/YBR118W:REI1/YBR267W:GBP2/YCL011C:BUD23/YCR047C:SUB2/YDL084W:ASM4/YDL088C:SSB1/YDL229W:RLI1/YDR091C:MSN5/YDR335W:YRA1/YDR381W:NPL3/YDR432W:RPS18A/YDR450W:TOM1/YDR457W:ARB1/YER036C:KAP123/YER110C:SCS2/YER120W:RSP5/YER125W:RPS26B/YER131W:BLM10/YFL007W:SGF73/YGL066W:SRM1/YGL097W:NAB2/YGL122C:RPS2/YGL123W:NUP49/YGL172W:RPS26A/YGL189C:RTG2/YG…
46483	heterocycle metabolic process	598 out of 1996 genes, 30.0%	1724 out of 6607 background genes, 26.1%	0.00394	0.00	0.00	TFC3/YAL001C:NTG1/YAL015C:FUN30/YAL019W:ATS1/YAL020C:CCR4/YAL021C:MAK16/YAL025C:PRP45/YAL032C:FUN12/YAL035W:OAF1/YAL051W:PAU8/YAL068C:NUP60/YAR002W:RFA1/YAR007C:BUD14/YAR014C:HTA2/YBL003C:UTP20/YBL004W:PDR3/YBL005W:NCL1/YBL024W:RIB1/YBL033C:URA7/YBL039C:SAS3/YBL052C:RPS8A/YBL072C:AAR2/YBL074C:ILS1/YBL076C:PET112/YBL080C:ATP1/YBL099W:PKC1/YBL105C:HMT1/YBR034C:ATP3/YBR039W:RPS11B/YBR048W:REB1/YBR04…
70925	organelle assembly	58 out of 1996 genes, 2.9%	113 out of 6607 background genes, 1.7%	0.00415	0.00	0.00	FUN12/YAL035W:SHP1/YBL058W:PKC1/YBL105C:RPS11B/YBR048W:KCC4/YCL024W:RPS14A/YCR031C:PAT1/YCR077C:DHH1/YDL160C:RPS11A/YDR025W:SEC7/YDR170C:SSF2/YDR312W:RPL12B/YDR418W:RPS17B/YDR447C:GIN4/YDR507C:EDC3/YEL015W:RPL12A/YEL054C:SPB4/YFL002C:TIF4632/YGL049C:RPL11B/YGR085C:NSR1/YGR159C:TIF4631/YGR162W:PBP1/YGR178C:RPS0A/YGR214W:STE20/YHL007C:RPS27B/YHR021C:SSF1/YHR066W:RPS14B/YJL191W:IML1/YJR138W:RPS27A/Y…
34641	cellular nitrogen compound metabolic process	618 out of 1996 genes, 31.0%	1788 out of 6607 background genes, 27.1%	0.00417	0.00	0.00	TFC3/YAL001C:NTG1/YAL015C:FUN30/YAL019W:ATS1/YAL020C:CCR4/YAL021C:MAK16/YAL025C:PRP45/YAL032C:FUN12/YAL035W:OAF1/YAL051W:PAU8/YAL068C:NUP60/YAR002W:RFA1/YAR007C:BUD14/YAR014C:YAT1/YAR035W:HTA2/YBL003C:UTP20/YBL004W:PDR3/YBL005W:NCL1/YBL024W:RIB1/YBL033C:URA7/YBL039C:SAS3/YBL052C:RPS8A/YBL072C:AAR2/YBL074C:ILS1/YBL076C:PET112/YBL080C:ATP1/YBL099W:PKC1/YBL105C:HMT1/YBR034C:ATP3/YBR039W:RPS11B/YBR04…
90502	RNA phosphodiester bond hydrolysis, endonucleolytic	30 out of 1996 genes, 1.5%	47 out of 6607 background genes, 0.7%	0.00418	0.00	0.00	UTP20/YBL004W:KRR1/YCL059C:BUD23/YCR047C:PWP2/YCR057C:NOP14/YDL148C:SAS10/YDL153C:RPS18A/YDR450W:TOM1/YDR457W:DBP3/YGL078C:ROK1/YGL171W:RPS0A/YGR214W:NOP19/YGR251W:RPS27B/YHR021C:UTP18/YJL069C:UTP10/YJL109C:RPS21B/YJL136C:MPP10/YJR002W:RPS0B/YLR048W:DIP2/YLR129W:UTP13/YLR222C:RPS18B/YML026C:UTP14/YML093W:RRP5/YMR229C:KRI1/YNL308C:ESF2/YNR054C:UTP23/YOR004W:PNO1/YOR145C:RRS1/YOR294W:NOP58/YOR310C:…
28	ribosomal small subunit assembly	14 out of 1996 genes, 0.7%	16 out of 6607 background genes, 0.2%	0.00725	0.00	0.02	RPS11B/YBR048W:RPS14A/YCR031C:RPS11A/YDR025W:RPS17B/YDR447C:NSR1/YGR159C:RPS0A/YGR214W:RPS27B/YHR021C:RPS14B/YJL191W:RPS27A/YKL156W:RPS0B/YLR048W:RPS31/YLR167W:RPS17A/YML024W:ESF2/YNR054C:MRD1/YPR112C

## Sheet: GO_process Top500 Rrm3-IP WT
GO_process term enrichment of top-500 genes mapped by Rrm3-FLAG in wild-type cells
GOID	GO_term	Cluster frequency	Background frequency	P-value	FDR	Expected FP	Gene(s) annotated to the term
71705	nitrogen compound transport	48 out of 500 genes, 9.6%	214 out of 6607 background genes, 3.2%	3.52e-09	0.00	0.00	FLC2/YAL053W:FUI1/YBL042C:FUR4/YBR021W:BAP2/YBR068C:CYC8/YBR112C:TEF2/YBR118W:VBA3/YCL069W:GEX1/YCL073C:TUP1/YCR084C:UGA4/YDL210W:YCF1/YDR135C:YRA1/YDR381W:ATO3/YDR384C:NPL3/YDR432W:GNP1/YDR508C:CAN1/YEL063C:RSP5/YER125W:NUP145/YGL092W:SRM1/YGL097W:NAB2/YGL122C:RPS2/YGL123W:FLC3/YGL139W:NUP49/YGL172W:VRG4/YGL225W:MUP1/YGR055W:BTN2/YGR142W:AZR1/YGR224W:MUP3/YHL036W:NUP100/YKL068W:STE6/YKL209C:PTR2…
6810	transport	135 out of 500 genes, 27.0%	1109 out of 6607 background genes, 16.8%	1.77e-06	0.00	0.00	PMT2/YAL023C:FLC2/YAL053W:SLA1/YBL007C:PEP1/YBL017C:FUI1/YBL042C:EDE1/YBL047C:FUR4/YBR021W:QDR3/YBR043C:BAP2/YBR068C:CYC8/YBR112C:TEF2/YBR118W:SSH1/YBR283C:VMA9/YCL005W-A:VBA3/YCL069W:GEX1/YCL073C:FEN1/YCR034W:TUP1/YCR084C:PMT1/YDL095W:VCX1/YDL128W:ENT1/YDL161W:SEC31/YDL195W:UGA4/YDL210W:SSB1/YDL229W:BRE4/YDL231C:ENA5/YDR038C:DNF2/YDR093W:YCF1/YDR135C:YRA1/YDR381W:ATO3/YDR384C:NPL3/YDR432W:NHX1/Y…
6811	ion transport	44 out of 500 genes, 8.8%	230 out of 6607 background genes, 3.5%	6.72e-06	0.00	0.00	FLC2/YAL053W:BAP2/YBR068C:VBA3/YCL069W:GEX1/YCL073C:VCX1/YDL128W:UGA4/YDL210W:ENA5/YDR038C:DNF2/YDR093W:YCF1/YDR135C:ATO3/YDR384C:NHX1/YDR456W:GNP1/YDR508C:VMA3/YEL027W:CAN1/YEL063C:FTR1/YER145C:PMA1/YGL008C:FLC3/YGL139W:PMR1/YGL167C:MUP1/YGR055W:BTN2/YGR142W:CCH1/YGR217W:PFK1/YGR240C:MUP3/YHL036W:GEX2/YKR106W:TPO1/YLL028W:FPS1/YLL043W:YBT1/YLL048C:SMF3/YLR034C:ECM7/YLR443W:YMD8/YML038C:PHO84/YML…
44238	primary metabolic process	293 out of 500 genes, 58.6%	3055 out of 6607 background genes, 46.2%	6.90e-06	0.00	0.00	EFB1/YAL003W:FUN30/YAL019W:ATS1/YAL020C:PMT2/YAL023C:FUN12/YAL035W:CDC19/YAL038W:FLC2/YAL053W:SCT1/YBL011W:URA7/YBL039C:ILS1/YBL076C:PKC1/YBL105C:CHS3/YBR023C:ETR1/YBR026C:RPG1/YBR079C:MIS1/YBR084W:IST2/YBR086C:CYC8/YBR112C:TEF2/YBR118W:HSL7/YBR133C:RPS6B/YBR181C:RPS9B/YBR189W:PGI1/YBR196C:VMA9/YCL005W-A:LEU2/YCL018W:SPB1/YCL054W:HMLALPHA2/YCL067C:SNT1/YCR033W:FEN1/YCR034W:MATALPHA2/YCR039C:TUP1/…
51234	establishment of localization	136 out of 500 genes, 27.2%	1146 out of 6607 background genes, 17.3%	8.54e-06	0.00	0.00	PMT2/YAL023C:FLC2/YAL053W:SLA1/YBL007C:PEP1/YBL017C:FUI1/YBL042C:EDE1/YBL047C:FUR4/YBR021W:QDR3/YBR043C:BAP2/YBR068C:CYC8/YBR112C:TEF2/YBR118W:SSH1/YBR283C:VMA9/YCL005W-A:VBA3/YCL069W:GEX1/YCL073C:FEN1/YCR034W:TUP1/YCR084C:PMT1/YDL095W:VCX1/YDL128W:ENT1/YDL161W:SEC31/YDL195W:UGA4/YDL210W:SSB1/YDL229W:BRE4/YDL231C:ENA5/YDR038C:DNF2/YDR093W:YCF1/YDR135C:YRA1/YDR381W:ATO3/YDR384C:NPL3/YDR432W:NHX1/Y…
22613	ribonucleoprotein complex biogenesis	64 out of 500 genes, 12.8%	407 out of 6607 background genes, 6.2%	8.87e-06	0.00	0.00	FUN12/YAL035W:PKC1/YBL105C:RPS6B/YBR181C:RPS9B/YBR189W:SPB1/YCL054W:NOP1/YDL014W:NOP14/YDL148C:DHH1/YDL160C:RPL35A/YDL191W:SSB1/YDL229W:RVB1/YDR190C:RRP45/YDR280W:ESF1/YDR365C:TOM1/YDR457W:ARB1/YER036C:RSP5/YER125W:GLC7/YER133W:BRR2/YER172C:BUD27/YFL023W:TIF4632/YGL049C:DBP3/YGL078C:SRM1/YGL097W:RPS2/YGL123W:ROK1/YGL171W:NUP49/YGL172W:RPL11B/YGR085C:NOP7/YGR103W:STE20/YHL007C:GAR1/YHR089C:NMD3/YH…
71702	organic substance transport	83 out of 500 genes, 16.6%	603 out of 6607 background genes, 9.1%	2.75e-05	0.00	0.00	PMT2/YAL023C:FLC2/YAL053W:PEP1/YBL017C:FUI1/YBL042C:FUR4/YBR021W:BAP2/YBR068C:CYC8/YBR112C:TEF2/YBR118W:SSH1/YBR283C:VBA3/YCL069W:GEX1/YCL073C:TUP1/YCR084C:PMT1/YDL095W:UGA4/YDL210W:DNF2/YDR093W:YCF1/YDR135C:YRA1/YDR381W:NPL3/YDR432W:GNP1/YDR508C:VMA3/YEL027W:CAN1/YEL063C:KAP123/YER110C:SCS2/YER120W:RSP5/YER125W:YPT1/YFL038C:ACT1/YFL039C:NUP145/YGL092W:VPS45/YGL095C:SRM1/YGL097W:NAB2/YGL122C:RPS2…
1901576	organic substance biosynthetic process	186 out of 500 genes, 37.2%	1756 out of 6607 background genes, 26.6%	4.88e-05	0.00	0.00	EFB1/YAL003W:FUN30/YAL019W:PMT2/YAL023C:FUN12/YAL035W:SCT1/YBL011W:RIB1/YBL033C:URA7/YBL039C:ILS1/YBL076C:CHS3/YBR023C:ETR1/YBR026C:RPG1/YBR079C:MIS1/YBR084W:CYC8/YBR112C:TEF2/YBR118W:RPS6B/YBR181C:RPS9B/YBR189W:PGI1/YBR196C:VMA9/YCL005W-A:LEU2/YCL018W:HMLALPHA2/YCL067C:SNT1/YCR033W:FEN1/YCR034W:MATALPHA2/YCR039C:TUP1/YCR084C:CDC39/YCR093W:HMRA1/YCR097W:SLC1/YDL052C:THI3/YDL080C:PMT1/YDL095W:RPO2…
44765	single-organism transport	117 out of 500 genes, 23.4%	969 out of 6607 background genes, 14.7%	5.46e-05	0.00	0.00	PMT2/YAL023C:FLC2/YAL053W:PEP1/YBL017C:FUI1/YBL042C:FUR4/YBR021W:QDR3/YBR043C:BAP2/YBR068C:CYC8/YBR112C:TEF2/YBR118W:SSH1/YBR283C:VMA9/YCL005W-A:VBA3/YCL069W:GEX1/YCL073C:TUP1/YCR084C:PMT1/YDL095W:VCX1/YDL128W:SEC31/YDL195W:UGA4/YDL210W:SSB1/YDL229W:ENA5/YDR038C:DNF2/YDR093W:YCF1/YDR135C:ATO3/YDR384C:NHX1/YDR456W:GNP1/YDR508C:VMA3/YEL027W:SPF1/YEL031W:CAN1/YEL063C:SIT1/YEL065W:ARB1/YER036C:KAP123…
42254	ribosome biogenesis	54 out of 500 genes, 10.8%	334 out of 6607 background genes, 5.1%	5.75e-05	0.00	0.00	FUN12/YAL035W:RPS6B/YBR181C:RPS9B/YBR189W:SPB1/YCL054W:NOP1/YDL014W:NOP14/YDL148C:RPL35A/YDL191W:SSB1/YDL229W:RRP45/YDR280W:ESF1/YDR365C:TOM1/YDR457W:ARB1/YER036C:RSP5/YER125W:GLC7/YER133W:DBP3/YGL078C:SRM1/YGL097W:RPS2/YGL123W:ROK1/YGL171W:NUP49/YGL172W:RPL11B/YGR085C:NOP7/YGR103W:GAR1/YHR089C:NMD3/YHR170W:HCA4/YJL033W:DRS1/YLL008W:MDN1/YLR106C:CBF5/YLR175W:PWP1/YLR196W:NOP56/YLR197W:GSP1/YLR293…
10467	gene expression	165 out of 500 genes, 33.0%	1517 out of 6607 background genes, 23.0%	7.44e-05	0.00	0.00	EFB1/YAL003W:FUN30/YAL019W:ATS1/YAL020C:FUN12/YAL035W:ILS1/YBL076C:PKC1/YBL105C:RPG1/YBR079C:CYC8/YBR112C:TEF2/YBR118W:RPS6B/YBR181C:RPS9B/YBR189W:SPB1/YCL054W:HMLALPHA2/YCL067C:SNT1/YCR033W:MATALPHA2/YCR039C:TUP1/YCR084C:CDC39/YCR093W:HMRA1/YCR097W:NOP1/YDL014W:SIT4/YDL047W:THI3/YDL080C:RPO21/YDL140C:NOP14/YDL148C:DHH1/YDL160C:RPL35A/YDL191W:SSB1/YDL229W:SUP35/YDR172W:RVB1/YDR190C:RRP45/YDR280W:…
71704	organic substance metabolic process	301 out of 500 genes, 60.2%	3222 out of 6607 background genes, 48.8%	7.85e-05	0.00	0.00	EFB1/YAL003W:FUN30/YAL019W:ATS1/YAL020C:PMT2/YAL023C:FUN12/YAL035W:CDC19/YAL038W:FLC2/YAL053W:SCT1/YBL011W:RIB1/YBL033C:URA7/YBL039C:ILS1/YBL076C:PKC1/YBL105C:CHS3/YBR023C:ETR1/YBR026C:RPG1/YBR079C:MIS1/YBR084W:IST2/YBR086C:CYC8/YBR112C:TEF2/YBR118W:HSL7/YBR133C:RPS6B/YBR181C:RPS9B/YBR189W:PGI1/YBR196C:VMA9/YCL005W-A:LEU2/YCL018W:SPB1/YCL054W:HMLALPHA2/YCL067C:SNT1/YCR033W:FEN1/YCR034W:MATALPHA2/…
65007	biological regulation	157 out of 500 genes, 31.4%	1429 out of 6607 background genes, 21.6%	9.51e-05	0.00	0.00	EFB1/YAL003W:FUN30/YAL019W:PMT2/YAL023C:FUN12/YAL035W:EDE1/YBL047C:PKC1/YBL105C:QDR3/YBR043C:IST2/YBR086C:CYC8/YBR112C:HSL7/YBR133C:RPS9B/YBR189W:VMA9/YCL005W-A:HMLALPHA2/YCL067C:SNT1/YCR033W:MATALPHA2/YCR039C:YCR061W:TUP1/YCR084C:CDC39/YCR093W:HMRA1/YCR097W:SIT4/YDL047W:THI3/YDL080C:PMT1/YDL095W:VCX1/YDL128W:RGT2/YDL138W:DHH1/YDL160C:VMA1/YDL185W:SSB1/YDL229W:DNF2/YDR093W:ATC1/YDR184C:RVB1/YDR19…
9987	cellular process	376 out of 500 genes, 75.2%	4271 out of 6607 background genes, 64.6%	0.00011	0.00	0.00	EFB1/YAL003W:FUN30/YAL019W:ATS1/YAL020C:PMT2/YAL023C:FUN12/YAL035W:CDC19/YAL038W:FLC2/YAL053W:SLA1/YBL007C:SCT1/YBL011W:RIB1/YBL033C:URA7/YBL039C:FUI1/YBL042C:EDE1/YBL047C:ILS1/YBL076C:PKC1/YBL105C:FUR4/YBR021W:CHS3/YBR023C:ETR1/YBR026C:QDR3/YBR043C:BAP2/YBR068C:RPG1/YBR079C:MIS1/YBR084W:IST2/YBR086C:IML3/YBR107C:CYC8/YBR112C:TEF2/YBR118W:HSL7/YBR133C:RPS6B/YBR181C:RPS9B/YBR189W:PGI1/YBR196C:BEM1…
9058	biosynthetic process	186 out of 500 genes, 37.2%	1783 out of 6607 background genes, 27.0%	0.00016	0.00	0.00	EFB1/YAL003W:FUN30/YAL019W:PMT2/YAL023C:FUN12/YAL035W:SCT1/YBL011W:RIB1/YBL033C:URA7/YBL039C:ILS1/YBL076C:CHS3/YBR023C:ETR1/YBR026C:RPG1/YBR079C:MIS1/YBR084W:CYC8/YBR112C:TEF2/YBR118W:RPS6B/YBR181C:RPS9B/YBR189W:PGI1/YBR196C:VMA9/YCL005W-A:LEU2/YCL018W:HMLALPHA2/YCL067C:SNT1/YCR033W:FEN1/YCR034W:MATALPHA2/YCR039C:TUP1/YCR084C:CDC39/YCR093W:HMRA1/YCR097W:SLC1/YDL052C:THI3/YDL080C:PMT1/YDL095W:RPO2…
6412	translation	59 out of 500 genes, 11.8%	396 out of 6607 background genes, 6.0%	0.00026	0.00	0.00	EFB1/YAL003W:FUN12/YAL035W:ILS1/YBL076C:RPG1/YBR079C:TEF2/YBR118W:RPS6B/YBR181C:RPS9B/YBR189W:DHH1/YDL160C:RPL35A/YDL191W:SSB1/YDL229W:SUP35/YDR172W:EFT2/YDR385W:NPL3/YDR432W:RPL27B/YDR471W:PAB1/YER165W:ECM32/YER176W:BUD27/YFL023W:RPL2A/YFR031C-A:TIF4632/YGL049C:RPL28/YGL103W:RPS2/YGL123W:GUS1/YGL245W:RPS25A/YGR027C:RPL11B/YGR085C:VAS1/YGR094W:DED81/YHR019C:YHR020W:MTG2/YHR168W:RPL2B/YIL018W:RPS4…
51179	localization	143 out of 500 genes, 28.6%	1289 out of 6607 background genes, 19.5%	0.00027	0.00	0.00	PMT2/YAL023C:FLC2/YAL053W:SLA1/YBL007C:PEP1/YBL017C:FUI1/YBL042C:EDE1/YBL047C:FUR4/YBR021W:QDR3/YBR043C:BAP2/YBR068C:IML3/YBR107C:CYC8/YBR112C:TEF2/YBR118W:SSH1/YBR283C:VMA9/YCL005W-A:VBA3/YCL069W:GEX1/YCL073C:FEN1/YCR034W:TUP1/YCR084C:PMT1/YDL095W:VCX1/YDL128W:ENT1/YDL161W:SEC31/YDL195W:UGA4/YDL210W:SSB1/YDL229W:BRE4/YDL231C:ENA5/YDR038C:DNF2/YDR093W:YCF1/YDR135C:YRA1/YDR381W:ATO3/YDR384C:NPL3/Y…
44249	cellular biosynthetic process	179 out of 500 genes, 35.8%	1715 out of 6607 background genes, 26.0%	0.00033	0.00	0.00	EFB1/YAL003W:FUN30/YAL019W:PMT2/YAL023C:FUN12/YAL035W:SCT1/YBL011W:RIB1/YBL033C:URA7/YBL039C:ILS1/YBL076C:CHS3/YBR023C:ETR1/YBR026C:RPG1/YBR079C:MIS1/YBR084W:CYC8/YBR112C:TEF2/YBR118W:RPS6B/YBR181C:RPS9B/YBR189W:VMA9/YCL005W-A:LEU2/YCL018W:HMLALPHA2/YCL067C:SNT1/YCR033W:FEN1/YCR034W:MATALPHA2/YCR039C:TUP1/YCR084C:CDC39/YCR093W:HMRA1/YCR097W:SLC1/YDL052C:THI3/YDL080C:PMT1/YDL095W:RPO21/YDL140C:DHH…
44237	cellular metabolic process	300 out of 500 genes, 60.0%	3264 out of 6607 background genes, 49.4%	0.00061	0.00	0.00	EFB1/YAL003W:FUN30/YAL019W:ATS1/YAL020C:PMT2/YAL023C:FUN12/YAL035W:CDC19/YAL038W:FLC2/YAL053W:SCT1/YBL011W:RIB1/YBL033C:URA7/YBL039C:ILS1/YBL076C:PKC1/YBL105C:CHS3/YBR023C:ETR1/YBR026C:RPG1/YBR079C:MIS1/YBR084W:IST2/YBR086C:CYC8/YBR112C:TEF2/YBR118W:HSL7/YBR133C:RPS6B/YBR181C:RPS9B/YBR189W:PGI1/YBR196C:YBR238C:VMA9/YCL005W-A:LEU2/YCL018W:SPB1/YCL054W:HMLALPHA2/YCL067C:SNT1/YCR033W:FEN1/YCR034W:MA…
6812	cation transport	26 out of 500 genes, 5.2%	120 out of 6607 background genes, 1.8%	0.00085	0.00	0.00	VCX1/YDL128W:UGA4/YDL210W:ENA5/YDR038C:ATO3/YDR384C:NHX1/YDR456W:VMA3/YEL027W:CAN1/YEL063C:FTR1/YER145C:PMA1/YGL008C:PMR1/YGL167C:MUP1/YGR055W:CCH1/YGR217W:PFK1/YGR240C:MUP3/YHL036W:TPO1/YLL028W:SMF3/YLR034C:ECM7/YLR443W:PHO84/YML123C:PFK2/YMR205C:ZRC1/YMR243C:VNX1/YNL321W:TAT2/YOL020W:ALR1/YOL130W:CTR1/YPR124W:MEP3/YPR138C:TPO3/YPR156C
8152	metabolic process	307 out of 500 genes, 61.4%	3381 out of 6607 background genes, 51.2%	0.00138	0.00	0.00	EFB1/YAL003W:FUN30/YAL019W:ATS1/YAL020C:PMT2/YAL023C:FUN12/YAL035W:CDC19/YAL038W:FLC2/YAL053W:SCT1/YBL011W:RIB1/YBL033C:URA7/YBL039C:ILS1/YBL076C:PKC1/YBL105C:CHS3/YBR023C:ETR1/YBR026C:RPG1/YBR079C:MIS1/YBR084W:IST2/YBR086C:CYC8/YBR112C:TEF2/YBR118W:HSL7/YBR133C:RPS6B/YBR181C:RPS9B/YBR189W:PGI1/YBR196C:YBR238C:VMA9/YCL005W-A:LEU2/YCL018W:SPB1/YCL054W:HMLALPHA2/YCL067C:SNT1/YCR033W:FEN1/YCR034W:MA…
6364	rRNA processing	38 out of 500 genes, 7.6%	228 out of 6607 background genes, 3.5%	0.00299	0.00	0.00	FUN12/YAL035W:RPS6B/YBR181C:RPS9B/YBR189W:SPB1/YCL054W:NOP1/YDL014W:NOP14/YDL148C:RPL35A/YDL191W:SSB1/YDL229W:RRP45/YDR280W:ESF1/YDR365C:TOM1/YDR457W:RSP5/YER125W:GLC7/YER133W:DBP3/YGL078C:ROK1/YGL171W:NOP7/YGR103W:GAR1/YHR089C:HCA4/YJL033W:DRS1/YLL008W:MDN1/YLR106C:CBF5/YLR175W:PWP1/YLR196W:NOP56/YLR197W:GSP1/YLR293C:RPS1A/YLR441C:SPT5/YML010W:RPS1B/YML063W:ERB1/YMR049C:ECM16/YMR128W:RPS16A/YMR1…
2181	cytoplasmic translation	30 out of 500 genes, 6.0%	162 out of 6607 background genes, 2.5%	0.00403	0.00	0.00	RPG1/YBR079C:RPS6B/YBR181C:RPL35A/YDL191W:SSB1/YDL229W:RPL27B/YDR471W:RPL2A/YFR031C-A:RPL28/YGL103W:RPS25A/YGR027C:RPL11B/YGR085C:MTG2/YHR168W:RPL2B/YIL018W:RPS4A/YJR145C:RPS22B/YLR367W:RPS1A/YLR441C:RPL6B/YLR448W:RPS1B/YML063W:RPS16A/YMR143W:RPS7B/YNL096C:RPS3/YNL178W:SSB2/YNL209W:RPL18B/YNL301C:RPL18A/YOL120C:RPL25/YOL127W:RPL3/YOR063W:TAE2/YPL009C:RPL21B/YPL079W:RPS9A/YPL081W:RPS6A/YPL090C:RPL…
6414	translational elongation	13 out of 500 genes, 2.6%	40 out of 6607 background genes, 0.6%	0.00514	0.00	0.00	EFB1/YAL003W:TEF2/YBR118W:RPS9B/YBR189W:DHH1/YDL160C:SSB1/YDL229W:EFT2/YDR385W:RPS2/YGL123W:TEF4/YKL081W:STM1/YLR150W:YEF3/YLR249W:SSB2/YNL209W:EFT1/YOR133W:TEF1/YPR080W
65008	regulation of biological quality	54 out of 500 genes, 10.8%	383 out of 6607 background genes, 5.8%	0.00515	0.00	0.00	QDR3/YBR043C:RPS9B/YBR189W:VMA9/YCL005W-A:YCR061W:VCX1/YDL128W:VMA1/YDL185W:SSB1/YDL229W:DNF2/YDR093W:ATC1/YDR184C:NHX1/YDR456W:TOM1/YDR457W:IZH1/YDR492W:YRF1-1/YDR545W:VMA3/YEL027W:SPF1/YEL031W:SIT1/YEL065W:RSP5/YER125W:GLC7/YER133W:FTR1/YER145C:YRF1-2/YER190W:PMA1/YGL008C:VPS45/YGL095C:NAB2/YGL122C:RPS2/YGL123W:PMR1/YGL167C:HXK2/YGL253W:BTN2/YGR142W:PXR1/YGR280C:YRF1-3/YGR296W:KEL1/YHR158C:TRK1…
46942	carboxylic acid transport	18 out of 500 genes, 3.6%	73 out of 6607 background genes, 1.1%	0.00666	0.00	0.00	BAP2/YBR068C:VBA3/YCL069W:GEX1/YCL073C:UGA4/YDL210W:YCF1/YDR135C:GNP1/YDR508C:CAN1/YEL063C:MUP1/YGR055W:BTN2/YGR142W:MUP3/YHL036W:GEX2/YKR106W:FPS1/YLL043W:YBT1/YLL048C:FAA4/YMR246W:AQR1/YNL065W:LYP1/YNL268W:TAT2/YOL020W:RSB1/YOR049C
43170	macromolecule metabolic process	236 out of 500 genes, 47.2%	2500 out of 6607 background genes, 37.8%	0.00699	0.00	0.00	EFB1/YAL003W:FUN30/YAL019W:ATS1/YAL020C:PMT2/YAL023C:FUN12/YAL035W:FLC2/YAL053W:ILS1/YBL076C:PKC1/YBL105C:CHS3/YBR023C:RPG1/YBR079C:IST2/YBR086C:CYC8/YBR112C:TEF2/YBR118W:HSL7/YBR133C:RPS6B/YBR181C:RPS9B/YBR189W:VMA9/YCL005W-A:SPB1/YCL054W:HMLALPHA2/YCL067C:SNT1/YCR033W:MATALPHA2/YCR039C:TUP1/YCR084C:CDC39/YCR093W:HMRA1/YCR097W:NOP1/YDL014W:SIT4/YDL047W:THI3/YDL080C:PMT1/YDL095W:UBP1/YDL122W:RPO2…
16072	rRNA metabolic process	39 out of 500 genes, 7.8%	246 out of 6607 background genes, 3.7%	0.00772	0.00	0.00	FUN12/YAL035W:RPS6B/YBR181C:RPS9B/YBR189W:SPB1/YCL054W:NOP1/YDL014W:NOP14/YDL148C:RPL35A/YDL191W:SSB1/YDL229W:RRP45/YDR280W:ESF1/YDR365C:TOM1/YDR457W:RSP5/YER125W:GLC7/YER133W:DBP3/YGL078C:ROK1/YGL171W:XRN1/YGL173C:NOP7/YGR103W:GAR1/YHR089C:HCA4/YJL033W:DRS1/YLL008W:MDN1/YLR106C:CBF5/YLR175W:PWP1/YLR196W:NOP56/YLR197W:GSP1/YLR293C:RPS1A/YLR441C:SPT5/YML010W:RPS1B/YML063W:ERB1/YMR049C:ECM16/YMR128…
15849	organic acid transport	18 out of 500 genes, 3.6%	74 out of 6607 background genes, 1.1%	0.00820	0.00	0.00	BAP2/YBR068C:VBA3/YCL069W:GEX1/YCL073C:UGA4/YDL210W:YCF1/YDR135C:GNP1/YDR508C:CAN1/YEL063C:MUP1/YGR055W:BTN2/YGR142W:MUP3/YHL036W:GEX2/YKR106W:FPS1/YLL043W:YBT1/YLL048C:FAA4/YMR246W:AQR1/YNL065W:LYP1/YNL268W:TAT2/YOL020W:RSB1/YOR049C
34645	cellular macromolecule biosynthetic process	137 out of 500 genes, 27.4%	1295 out of 6607 background genes, 19.6%	0.00862	0.00	0.00	EFB1/YAL003W:FUN30/YAL019W:PMT2/YAL023C:FUN12/YAL035W:ILS1/YBL076C:CHS3/YBR023C:RPG1/YBR079C:CYC8/YBR112C:TEF2/YBR118W:RPS6B/YBR181C:RPS9B/YBR189W:VMA9/YCL005W-A:HMLALPHA2/YCL067C:SNT1/YCR033W:MATALPHA2/YCR039C:TUP1/YCR084C:CDC39/YCR093W:HMRA1/YCR097W:THI3/YDL080C:PMT1/YDL095W:RPO21/YDL140C:DHH1/YDL160C:RPL35A/YDL191W:SSB1/YDL229W:SUP35/YDR172W:RVB1/YDR190C:EFT2/YDR385W:NPL3/YDR432W:RPL27B/YDR471…
6820	anion transport	26 out of 500 genes, 5.2%	135 out of 6607 background genes, 2.0%	0.00877	0.00	0.00	FLC2/YAL053W:BAP2/YBR068C:VBA3/YCL069W:GEX1/YCL073C:UGA4/YDL210W:DNF2/YDR093W:YCF1/YDR135C:ATO3/YDR384C:GNP1/YDR508C:CAN1/YEL063C:FLC3/YGL139W:MUP1/YGR055W:BTN2/YGR142W:MUP3/YHL036W:GEX2/YKR106W:FPS1/YLL043W:YBT1/YLL048C:YMD8/YML038C:PHO84/YML123C:FAA4/YMR246W:AQR1/YNL065W:SAL1/YNL083W:LYP1/YNL268W:TAT2/YOL020W:RSB1/YOR049C:MEP3/YPR138C
15711	organic anion transport	23 out of 500 genes, 4.6%	112 out of 6607 background genes, 1.7%	0.00983	0.00	0.00	FLC2/YAL053W:BAP2/YBR068C:VBA3/YCL069W:GEX1/YCL073C:UGA4/YDL210W:DNF2/YDR093W:YCF1/YDR135C:GNP1/YDR508C:CAN1/YEL063C:FLC3/YGL139W:MUP1/YGR055W:BTN2/YGR142W:MUP3/YHL036W:GEX2/YKR106W:FPS1/YLL043W:YBT1/YLL048C:YMD8/YML038C:FAA4/YMR246W:AQR1/YNL065W:SAL1/YNL083W:LYP1/YNL268W:TAT2/YOL020W:RSB1/YOR049C

## Sheet: GO_process Top500 Rrm3-IP sac3∆
GO_process term enrichment of top-500 genes mapped by Rrm3-FLAG in sac3∆ cells
GOID	GO_term	Cluster frequency	Background frequency	P-value	FDR	Expected FP	Gene(s) annotated to the term
2181	cytoplasmic translation	65 out of 500 genes, 13.0%	162 out of 6607 background genes, 2.5%	5.36e-29	0.00	0.00	RPL19B/YBL027W:RPL4A/YBR031W:RPG1/YBR079C:RPL19A/YBR084C-A:RPS6B/YBR181C:RPS14A/YCR031C:RPS16B/YDL083C:RPP1B/YDL130W:RPL35B/YDL136W:RPL35A/YDL191W:SSB1/YDL229W:RPL4B/YDR012W:RPS13/YDR064W:RPS18A/YDR450W:RPL27B/YDR471W:RPL2A/YFR031C-A:RPL7A/YGL076C:RPL28/YGL103W:RPS25A/YGR027C:RPL11B/YGR085C:RPL24B/YGR148C:RPL14B/YHL001W:RPL8A/YHL033C:RPL27A/YHR010W:RPL42B/YHR141C:RPL2B/YIL018W:RPS24B/YIL069C:RPL1…
6412	translation	95 out of 500 genes, 19.0%	396 out of 6607 background genes, 6.0%	4.09e-23	0.00	0.00	EFB1/YAL003W:FUN12/YAL035W:RPL19B/YBL027W:ILS1/YBL076C:RPL4A/YBR031W:RPG1/YBR079C:RPL19A/YBR084C-A:TEF2/YBR118W:RPS6B/YBR181C:RPS9B/YBR189W:RPS14A/YCR031C:IMG1/YCR046C:RPS16B/YDL083C:RPP1B/YDL130W:RPL35B/YDL136W:RPL35A/YDL191W:SSB1/YDL229W:RPL4B/YDR012W:SES1/YDR023W:KRS1/YDR037W:RPS13/YDR064W:SUP35/YDR172W:EFT2/YDR385W:NPL3/YDR432W:RPS18A/YDR450W:RPL27B/YDR471W:HYP2/YEL034W:PAB1/YER165W:RPL2A/YFR…
42254	ribosome biogenesis	76 out of 500 genes, 15.2%	334 out of 6607 background genes, 5.1%	2.28e-16	0.00	0.00	FUN12/YAL035W:RPS6B/YBR181C:RPS9B/YBR189W:SPB1/YCL054W:RPS14A/YCR031C:BUD23/YCR047C:NOP1/YDL014W:RPS16B/YDL083C:RPL35B/YDL136W:RPL35A/YDL191W:SSB1/YDL229W:RPS13/YDR064W:SAC3/YDR159W:ESF1/YDR365C:RPS18A/YDR450W:ARB1/YER036C:GLC7/YER133W:SPB4/YFL002C:RPL7A/YGL076C:SRM1/YGL097W:RPS2/YGL123W:RPL11B/YGR085C:NOP7/YGR103W:NSR1/YGR159C:ZUO1/YGR285C:RPL8A/YHL033C:GAR1/YHR089C:NMD3/YHR170W:YRB2/YIL063C:RPS…
22613	ribonucleoprotein complex biogenesis	80 out of 500 genes, 16.0%	407 out of 6607 background genes, 6.2%	2.52e-13	0.00	0.00	FUN12/YAL035W:PKC1/YBL105C:RPS6B/YBR181C:RPS9B/YBR189W:SPB1/YCL054W:RPS14A/YCR031C:BUD23/YCR047C:NOP1/YDL014W:RPS16B/YDL083C:RPL35B/YDL136W:RPL35A/YDL191W:SSB1/YDL229W:RPS13/YDR064W:SAC3/YDR159W:ESF1/YDR365C:RPS18A/YDR450W:ARB1/YER036C:GLC7/YER133W:SPB4/YFL002C:TIF4632/YGL049C:RPL7A/YGL076C:SRM1/YGL097W:RPS2/YGL123W:RPL11B/YGR085C:NOP7/YGR103W:NSR1/YGR159C:ZUO1/YGR285C:STE20/YHL007C:RPL8A/YHL033C…
6364	rRNA processing	56 out of 500 genes, 11.2%	228 out of 6607 background genes, 3.5%	5.59e-13	0.00	0.00	FUN12/YAL035W:RPS6B/YBR181C:RPS9B/YBR189W:SPB1/YCL054W:RPS14A/YCR031C:BUD23/YCR047C:NOP1/YDL014W:RPS16B/YDL083C:RPL35B/YDL136W:RPL35A/YDL191W:SSB1/YDL229W:RPS13/YDR064W:ESF1/YDR365C:RPS18A/YDR450W:GLC7/YER133W:SPB4/YFL002C:RPL7A/YGL076C:NOP7/YGR103W:NSR1/YGR159C:ZUO1/YGR285C:RPL8A/YHL033C:GAR1/YHR089C:RPS24B/YIL069C:HCA4/YJL033W:UTP10/YJL109C:RPS21B/YJL136C:RPS14B/YJL191W:DRS1/YLL008W:RPL8B/YLL04…
16072	rRNA metabolic process	57 out of 500 genes, 11.4%	246 out of 6607 background genes, 3.7%	4.94e-12	0.00	0.00	FUN12/YAL035W:RPS6B/YBR181C:RPS9B/YBR189W:SPB1/YCL054W:RPS14A/YCR031C:BUD23/YCR047C:NOP1/YDL014W:RPS16B/YDL083C:RPL35B/YDL136W:RPL35A/YDL191W:SSB1/YDL229W:RPS13/YDR064W:ESF1/YDR365C:RPS18A/YDR450W:GLC7/YER133W:SPB4/YFL002C:RPL7A/YGL076C:NOP7/YGR103W:NSR1/YGR159C:ZUO1/YGR285C:RPL8A/YHL033C:GAR1/YHR089C:RPS24B/YIL069C:HCA4/YJL033W:UTP10/YJL109C:RPS21B/YJL136C:RPS14B/YJL191W:DRS1/YLL008W:RPL8B/YLL04…
10467	gene expression	180 out of 500 genes, 36.0%	1517 out of 6607 background genes, 23.0%	4.65e-09	0.00	0.00	TFC3/YAL001C:EFB1/YAL003W:ATS1/YAL020C:FUN12/YAL035W:PAU8/YAL068C:RPL19B/YBL027W:ILS1/YBL076C:PKC1/YBL105C:RPL4A/YBR031W:RPG1/YBR079C:RPL19A/YBR084C-A:TEF2/YBR118W:RPS6B/YBR181C:RPS9B/YBR189W:SPB1/YCL054W:HMLALPHA2/YCL067C:RPS14A/YCR031C:MATALPHA2/YCR039C:TAF2/YCR042C:IMG1/YCR046C:BUD23/YCR047C:CDC39/YCR093W:HMRA1/YCR097W:NOP1/YDL014W:RPS16B/YDL083C:RPP1B/YDL130W:RPL35B/YDL136W:RPO21/YDL140C:RPL3…
34470	ncRNA processing	62 out of 500 genes, 12.4%	331 out of 6607 background genes, 5.0%	8.22e-09	0.00	0.00	ATS1/YAL020C:FUN12/YAL035W:RPS6B/YBR181C:RPS9B/YBR189W:SPB1/YCL054W:RPS14A/YCR031C:BUD23/YCR047C:NOP1/YDL014W:RPS16B/YDL083C:RPL35B/YDL136W:RPL35A/YDL191W:SSB1/YDL229W:RPS13/YDR064W:ESF1/YDR365C:RPS18A/YDR450W:GLC7/YER133W:SPB4/YFL002C:RPL7A/YGL076C:NOP7/YGR103W:NSR1/YGR159C:PXR1/YGR280C:ZUO1/YGR285C:RPL8A/YHL033C:TCD1/YHR003C:GAR1/YHR089C:RPS24B/YIL069C:HCA4/YJL033W:UTP10/YJL109C:RPS21B/YJL136C:…
34660	ncRNA metabolic process	69 out of 500 genes, 13.8%	393 out of 6607 background genes, 5.9%	1.12e-08	0.00	0.00	ATS1/YAL020C:FUN12/YAL035W:ILS1/YBL076C:RPS6B/YBR181C:RPS9B/YBR189W:SPB1/YCL054W:RPS14A/YCR031C:BUD23/YCR047C:NOP1/YDL014W:RPS16B/YDL083C:RPL35B/YDL136W:RPL35A/YDL191W:SSB1/YDL229W:SES1/YDR023W:KRS1/YDR037W:RPS13/YDR064W:ESF1/YDR365C:RPS18A/YDR450W:GLC7/YER133W:SPB4/YFL002C:RPL7A/YGL076C:NOP7/YGR103W:NSR1/YGR159C:PXR1/YGR280C:ZUO1/YGR285C:RPL8A/YHL033C:TCD1/YHR003C:YHR020W:GAR1/YHR089C:RPS24B/YIL…
34645	cellular macromolecule biosynthetic process	153 out of 500 genes, 30.6%	1295 out of 6607 background genes, 19.6%	6.88e-07	0.00	0.00	TFC3/YAL001C:EFB1/YAL003W:FUN12/YAL035W:PAU8/YAL068C:RPL19B/YBL027W:ILS1/YBL076C:RPL4A/YBR031W:RPG1/YBR079C:RPL19A/YBR084C-A:TEF2/YBR118W:RPS6B/YBR181C:RPS9B/YBR189W:VMA9/YCL005W-A:HMLALPHA2/YCL067C:RPS14A/YCR031C:MATALPHA2/YCR039C:TAF2/YCR042C:IMG1/YCR046C:CDC39/YCR093W:HMRA1/YCR097W:RPS16B/YDL083C:PMT1/YDL095W:RPP1B/YDL130W:RPL35B/YDL136W:RPO21/YDL140C:RPL35A/YDL191W:SSB1/YDL229W:RPL4B/YDR012W:…
9059	macromolecule biosynthetic process	153 out of 500 genes, 30.6%	1300 out of 6607 background genes, 19.7%	9.24e-07	0.00	0.00	TFC3/YAL001C:EFB1/YAL003W:FUN12/YAL035W:PAU8/YAL068C:RPL19B/YBL027W:ILS1/YBL076C:RPL4A/YBR031W:RPG1/YBR079C:RPL19A/YBR084C-A:TEF2/YBR118W:RPS6B/YBR181C:RPS9B/YBR189W:VMA9/YCL005W-A:HMLALPHA2/YCL067C:RPS14A/YCR031C:MATALPHA2/YCR039C:TAF2/YCR042C:IMG1/YCR046C:CDC39/YCR093W:HMRA1/YCR097W:RPS16B/YDL083C:PMT1/YDL095W:RPP1B/YDL130W:RPL35B/YDL136W:RPO21/YDL140C:RPL35A/YDL191W:SSB1/YDL229W:RPL4B/YDR012W:…
6414	translational elongation	17 out of 500 genes, 3.4%	40 out of 6607 background genes, 0.6%	1.24e-06	0.00	0.00	EFB1/YAL003W:TEF2/YBR118W:RPS9B/YBR189W:RPP1B/YDL130W:SSB1/YDL229W:EFT2/YDR385W:HYP2/YEL034W:RPS2/YGL123W:ZUO1/YGR285C:TEF4/YKL081W:STM1/YLR150W:YEF3/YLR249W:RPP0/YLR340W:RPL31B/YLR406C:SSB2/YNL209W:EFT1/YOR133W:TEF1/YPR080W
1901576	organic substance biosynthetic process	190 out of 500 genes, 38.0%	1756 out of 6607 background genes, 26.6%	4.31e-06	0.00	0.00	TFC3/YAL001C:EFB1/YAL003W:FUN12/YAL035W:PAU8/YAL068C:RPL19B/YBL027W:URA7/YBL039C:ILS1/YBL076C:ATP1/YBL099W:RPL4A/YBR031W:RPG1/YBR079C:RPL19A/YBR084C-A:TEF2/YBR118W:RPS6B/YBR181C:RPS9B/YBR189W:ARO4/YBR249C:VMA9/YCL005W-A:HMLALPHA2/YCL067C:RPS14A/YCR031C:FEN1/YCR034W:MATALPHA2/YCR039C:TAF2/YCR042C:IMG1/YCR046C:CDC39/YCR093W:HMRA1/YCR097W:RPS16B/YDL083C:PMT1/YDL095W:RPP1B/YDL130W:RPL35B/YDL136W:RPO2…
9058	biosynthetic process	190 out of 500 genes, 38.0%	1783 out of 6607 background genes, 27.0%	1.59e-05	0.00	0.00	TFC3/YAL001C:EFB1/YAL003W:FUN12/YAL035W:PAU8/YAL068C:RPL19B/YBL027W:URA7/YBL039C:ILS1/YBL076C:ATP1/YBL099W:RPL4A/YBR031W:RPG1/YBR079C:RPL19A/YBR084C-A:TEF2/YBR118W:RPS6B/YBR181C:RPS9B/YBR189W:ARO4/YBR249C:VMA9/YCL005W-A:HMLALPHA2/YCL067C:RPS14A/YCR031C:FEN1/YCR034W:MATALPHA2/YCR039C:TAF2/YCR042C:IMG1/YCR046C:CDC39/YCR093W:HMRA1/YCR097W:RPS16B/YDL083C:PMT1/YDL095W:RPP1B/YDL130W:RPL35B/YDL136W:RPO2…
44267	cellular protein metabolic process	143 out of 500 genes, 28.6%	1240 out of 6607 background genes, 18.8%	1.80e-05	0.00	0.00	EFB1/YAL003W:FUN12/YAL035W:FLC2/YAL053W:RPL19B/YBL027W:ILS1/YBL076C:PKC1/YBL105C:RPL4A/YBR031W:RPG1/YBR079C:RPL19A/YBR084C-A:TEF2/YBR118W:RPS6B/YBR181C:RPS9B/YBR189W:RPS14A/YCR031C:IMG1/YCR046C:RPS16B/YDL083C:PMT1/YDL095W:UBP1/YDL122W:RPP1B/YDL130W:RPL35B/YDL136W:VMA1/YDL185W:RPL35A/YDL191W:SSB1/YDL229W:RPL4B/YDR012W:SES1/YDR023W:KRS1/YDR037W:RPS13/YDR064W:SUP35/YDR172W:CCT6/YDR188W:GPI11/YDR302W…
44249	cellular biosynthetic process	184 out of 500 genes, 36.8%	1715 out of 6607 background genes, 26.0%	1.87e-05	0.00	0.00	TFC3/YAL001C:EFB1/YAL003W:FUN12/YAL035W:PAU8/YAL068C:RPL19B/YBL027W:URA7/YBL039C:ILS1/YBL076C:ATP1/YBL099W:RPL4A/YBR031W:RPG1/YBR079C:RPL19A/YBR084C-A:TEF2/YBR118W:RPS6B/YBR181C:RPS9B/YBR189W:ARO4/YBR249C:VMA9/YCL005W-A:HMLALPHA2/YCL067C:RPS14A/YCR031C:FEN1/YCR034W:MATALPHA2/YCR039C:TAF2/YCR042C:IMG1/YCR046C:CDC39/YCR093W:HMRA1/YCR097W:RPS16B/YDL083C:PMT1/YDL095W:RPP1B/YDL130W:RPL35B/YDL136W:RPO2…
19538	protein metabolic process	145 out of 500 genes, 29.0%	1277 out of 6607 background genes, 19.3%	3.92e-05	0.00	0.00	EFB1/YAL003W:FUN12/YAL035W:FLC2/YAL053W:RPL19B/YBL027W:ILS1/YBL076C:PKC1/YBL105C:RPL4A/YBR031W:RPG1/YBR079C:RPL19A/YBR084C-A:TEF2/YBR118W:RPS6B/YBR181C:RPS9B/YBR189W:VMA9/YCL005W-A:RPS14A/YCR031C:IMG1/YCR046C:RPS16B/YDL083C:PMT1/YDL095W:UBP1/YDL122W:RPP1B/YDL130W:RPL35B/YDL136W:VMA1/YDL185W:RPL35A/YDL191W:SSB1/YDL229W:RPL4B/YDR012W:SES1/YDR023W:KRS1/YDR037W:RPS13/YDR064W:SUP35/YDR172W:CCT6/YDR188…
462	maturation of SSU-rRNA from tricistronic rRNA transcript (SSU-rRNA, 5.8S rRNA, LSU-rRNA)	24 out of 500 genes, 4.8%	95 out of 6607 background genes, 1.4%	9.41e-05	0.00	0.00	FUN12/YAL035W:RPS6B/YBR181C:RPS9B/YBR189W:RPS14A/YCR031C:BUD23/YCR047C:RPS16B/YDL083C:RPS13/YDR064W:RPS18A/YDR450W:NOP7/YGR103W:RPS24B/YIL069C:UTP10/YJL109C:RPS21B/YJL136C:RPS14B/YJL191W:RPS1A/YLR441C:RPS1B/YML063W:RPS16A/YMR143W:RRP5/YMR229C:KRI1/YNL308C:RIO1/YOR119C:PNO1/YOR145C:NOP58/YOR310C:RRP12/YPL012W:RPS9A/YPL081W:RPS6A/YPL090C
6396	RNA processing	71 out of 500 genes, 14.2%	502 out of 6607 background genes, 7.6%	9.81e-05	0.00	0.00	ATS1/YAL020C:FUN12/YAL035W:PKC1/YBL105C:RPS6B/YBR181C:RPS9B/YBR189W:SPB1/YCL054W:RPS14A/YCR031C:BUD23/YCR047C:CDC39/YCR093W:NOP1/YDL014W:RPS16B/YDL083C:RPL35B/YDL136W:RPL35A/YDL191W:SSB1/YDL229W:RPS13/YDR064W:SAC3/YDR159W:ESF1/YDR365C:NPL3/YDR432W:RPS18A/YDR450W:GLC7/YER133W:PAB1/YER165W:SPB4/YFL002C:RPL7A/YGL076C:NAB2/YGL122C:NOP7/YGR103W:NSR1/YGR159C:PXR1/YGR280C:ZUO1/YGR285C:RPL8A/YHL033C:TCD1…
42274	ribosomal small subunit biogenesis	28 out of 500 genes, 5.6%	124 out of 6607 background genes, 1.9%	0.00011	0.00	0.00	FUN12/YAL035W:RPS6B/YBR181C:RPS9B/YBR189W:RPS14A/YCR031C:BUD23/YCR047C:RPS16B/YDL083C:RPS13/YDR064W:SAC3/YDR159W:RPS18A/YDR450W:NOP7/YGR103W:NSR1/YGR159C:RPS24B/YIL069C:UTP10/YJL109C:RPS21B/YJL136C:RPS14B/YJL191W:RPS1A/YLR441C:RPS1B/YML063W:RPS16A/YMR143W:RRP5/YMR229C:KRI1/YNL308C:RIO1/YOR119C:PNO1/YOR145C:GEP3/YOR205C:NOP58/YOR310C:RRP12/YPL012W:RPS9A/YPL081W:RPS6A/YPL090C:HRR25/YPL204W
30490	maturation of SSU-rRNA	25 out of 500 genes, 5.0%	104 out of 6607 background genes, 1.6%	0.00015	0.00	0.00	FUN12/YAL035W:RPS6B/YBR181C:RPS9B/YBR189W:RPS14A/YCR031C:BUD23/YCR047C:RPS16B/YDL083C:RPS13/YDR064W:RPS18A/YDR450W:NOP7/YGR103W:RPS24B/YIL069C:UTP10/YJL109C:RPS21B/YJL136C:RPS14B/YJL191W:RPS1A/YLR441C:RPS1B/YML063W:RPS16A/YMR143W:RRP5/YMR229C:KRI1/YNL308C:RIO1/YOR119C:PNO1/YOR145C:GEP3/YOR205C:NOP58/YOR310C:RRP12/YPL012W:RPS9A/YPL081W:RPS6A/YPL090C
42273	ribosomal large subunit biogenesis	23 out of 500 genes, 4.6%	94 out of 6607 background genes, 1.4%	0.00033	0.00	0.00	SPB1/YCL054W:RPL35B/YDL136W:RPL35A/YDL191W:SPB4/YFL002C:RPL7A/YGL076C:RPL11B/YGR085C:NOP7/YGR103W:RPL8A/YHL033C:DRS1/YLL008W:RPL8B/YLL045C:MDN1/YLR106C:RPP0/YLR340W:ERB1/YMR049C:RRP5/YMR229C:NOP12/YOL041C:RPL25/YOL127W:RPL3/YOR063W:NOP4/YPL043W:RPL5/YPL131W:NOP53/YPL146C:RPL7B/YPL198W:RPL11A/YPR102C:JIP5/YPR169W
71705	nitrogen compound transport	37 out of 500 genes, 7.4%	214 out of 6607 background genes, 3.2%	0.00141	0.00	0.00	FLC2/YAL053W:FUI1/YBL042C:FUR4/YBR021W:BAP2/YBR068C:TAT1/YBR069C:TEF2/YBR118W:VBA3/YCL069W:GEX1/YCL073C:SAC3/YDR159W:YRA1/YDR381W:NPL3/YDR432W:RPS18A/YDR450W:GNP1/YDR508C:CAN1/YEL063C:SRM1/YGL097W:NAB2/YGL122C:RPS2/YGL123W:FLC3/YGL139W:VRG4/YGL225W:MUP1/YGR055W:MUP3/YHL036W:PTR2/YKR093W:GEX2/YKR106W:TPO1/YLL028W:SEC61/YLR378C:YMD8/YML038C:MFT1/YML062C:NUP116/YMR047C:RNA1/YMR235C:ZDS1/YMR273C:PSE1…
44260	cellular macromolecule metabolic process	233 out of 500 genes, 46.6%	2422 out of 6607 background genes, 36.7%	0.00148	0.00	0.00	TFC3/YAL001C:EFB1/YAL003W:ATS1/YAL020C:FUN12/YAL035W:FLC2/YAL053W:PAU8/YAL068C:RPL19B/YBL027W:ILS1/YBL076C:PKC1/YBL105C:RPL4A/YBR031W:RPG1/YBR079C:RPL19A/YBR084C-A:TEF2/YBR118W:RPS6B/YBR181C:RPS9B/YBR189W:VMA9/YCL005W-A:SPB1/YCL054W:HMLALPHA2/YCL067C:RPS14A/YCR031C:MATALPHA2/YCR039C:TAF2/YCR042C:IMG1/YCR046C:BUD23/YCR047C:CDC39/YCR093W:HMRA1/YCR097W:NOP1/YDL014W:BDF2/YDL070W:RPS16B/YDL083C:PMT1/Y…
43170	macromolecule metabolic process	238 out of 500 genes, 47.6%	2500 out of 6607 background genes, 37.8%	0.00249	0.00	0.00	TFC3/YAL001C:EFB1/YAL003W:ATS1/YAL020C:FUN12/YAL035W:FLC2/YAL053W:PAU8/YAL068C:RPL19B/YBL027W:ILS1/YBL076C:PKC1/YBL105C:RPL4A/YBR031W:RPG1/YBR079C:RPL19A/YBR084C-A:IST2/YBR086C:TEF2/YBR118W:RPS6B/YBR181C:RPS9B/YBR189W:VMA9/YCL005W-A:SPB1/YCL054W:HMLALPHA2/YCL067C:RPS14A/YCR031C:MATALPHA2/YCR039C:TAF2/YCR042C:IMG1/YCR046C:BUD23/YCR047C:CDC39/YCR093W:HMRA1/YCR097W:NOP1/YDL014W:BDF2/YDL070W:RPS16B/Y…
44238	primary metabolic process	280 out of 500 genes, 56.0%	3055 out of 6607 background genes, 46.2%	0.00365	0.00	0.06	TFC3/YAL001C:EFB1/YAL003W:ATS1/YAL020C:FUN12/YAL035W:CDC19/YAL038W:FLC2/YAL053W:PAU8/YAL068C:RPL19B/YBL027W:URA7/YBL039C:ILS1/YBL076C:ATP1/YBL099W:PKC1/YBL105C:RPL4A/YBR031W:RPG1/YBR079C:RPL19A/YBR084C-A:IST2/YBR086C:TEF2/YBR118W:RPS6B/YBR181C:RPS9B/YBR189W:VMA9/YCL005W-A:SPB1/YCL054W:HMLALPHA2/YCL067C:RPS14A/YCR031C:FEN1/YCR034W:MATALPHA2/YCR039C:TAF2/YCR042C:IMG1/YCR046C:BUD23/YCR047C:CDC39/YCR…
51168	nuclear export	25 out of 500 genes, 5.0%	128 out of 6607 background genes, 1.9%	0.00874	0.00	0.08	TEF2/YBR118W:BUD23/YCR047C:SSB1/YDL229W:SAC3/YDR159W:YRA1/YDR381W:NPL3/YDR432W:RPS18A/YDR450W:ARB1/YER036C:SRM1/YGL097W:NAB2/YGL122C:RPS2/YGL123W:ZUO1/YGR285C:GPA1/YHR005C:NMD3/YHR170W:YRB2/YIL063C:MFT1/YML062C:NUP116/YMR047C:RNA1/YMR235C:ZDS1/YMR273C:PSE1/YMR308C:RPS3/YNL178W:SSB2/YNL209W:NOG2/YNR053C:NOP53/YPL146C:TEF1/YPR080W

## Sheet: GO_process Top500 Rrm3-IP thp1∆
GO_process term enrichment of top-500 genes mapped by Rrm3-FLAG in sac3∆ cells
GOID	GO_term	Cluster frequency	Background frequency	P-value	FDR	Expected FP	Gene(s) annotated to the term
2181	cytoplasmic translation	119 out of 500 genes, 23.8%	162 out of 6607 background genes, 2.5%	5.11e-99	0.00	0.00	SSA1/YAL005C:RPL19B/YBL027W:RPS8A/YBL072C:RPL32/YBL092W:RPL4A/YBR031W:RPS11B/YBR048W:RPG1/YBR079C:RPL19A/YBR084C-A:RPS6B/YBR181C:RPL21A/YBR191W:SRO9/YCL037C:RPS14A/YCR031C:RPL31A/YDL075W:RPP1A/YDL081C:RPL13A/YDL082W:RPS16B/YDL083C:RPP1B/YDL130W:RPL35B/YDL136W:RPL35A/YDL191W:SSB1/YDL229W:RPL4B/YDR012W:RPS11A/YDR025W:RPS13/YDR064W:RPP2B/YDR382W:RPL12B/YDR418W:RPS17B/YDR447C:RPS18A/YDR450W:RPL27B/YD…
6412	translation	152 out of 500 genes, 30.5%	397 out of 6607 background genes, 6.0%	2.56e-71	0.00	0.00	EFB1/YAL003W:SSA1/YAL005C:FUN12/YAL035W:RPL19B/YBL027W:RPS8A/YBL072C:ILS1/YBL076C:RPL32/YBL092W:RPL4A/YBR031W:RPS11B/YBR048W:RPG1/YBR079C:RPL19A/YBR084C-A:TEF2/YBR118W:RPS6B/YBR181C:RPS9B/YBR189W:RPL21A/YBR191W:SRO9/YCL037C:RPS14A/YCR031C:RPL31A/YDL075W:RPP1A/YDL081C:RPL13A/YDL082W:RPS16B/YDL083C:RPP1B/YDL130W:RPL35B/YDL136W:RPL35A/YDL191W:SSB1/YDL229W:RPL4B/YDR012W:RPS11A/YDR025W:RPS13/YDR064W:S…
34645	cellular macromolecule biosynthetic process	189 out of 500 genes, 37.9%	1306 out of 6607 background genes, 19.8%	9.05e-20	0.00	0.00	EFB1/YAL003W:SSA1/YAL005C:CCR4/YAL021C:FUN12/YAL035W:CLN3/YAL040C:PAU8/YAL068C:RPL19B/YBL027W:RPS8A/YBL072C:ILS1/YBL076C:RPL32/YBL092W:RPL4A/YBR031W:RPS11B/YBR048W:RPG1/YBR079C:RPL19A/YBR084C-A:CYC8/YBR112C:TEF2/YBR118W:RPS6B/YBR181C:RPS9B/YBR189W:RPL21A/YBR191W:VMA9/YCL005W-A:SRO9/YCL037C:HMLALPHA1/YCL066W:HMLALPHA2/YCL067C:RPS14A/YCR031C:MATALPHA2/YCR039C:MATALPHA1/YCR040W:CDC39/YCR093W:RPL31A/…
9059	macromolecule biosynthetic process	189 out of 500 genes, 37.9%	1312 out of 6607 background genes, 19.9%	1.61e-19	0.00	0.00	EFB1/YAL003W:SSA1/YAL005C:CCR4/YAL021C:FUN12/YAL035W:CLN3/YAL040C:PAU8/YAL068C:RPL19B/YBL027W:RPS8A/YBL072C:ILS1/YBL076C:RPL32/YBL092W:RPL4A/YBR031W:RPS11B/YBR048W:RPG1/YBR079C:RPL19A/YBR084C-A:CYC8/YBR112C:TEF2/YBR118W:RPS6B/YBR181C:RPS9B/YBR189W:RPL21A/YBR191W:VMA9/YCL005W-A:SRO9/YCL037C:HMLALPHA1/YCL066W:HMLALPHA2/YCL067C:RPS14A/YCR031C:MATALPHA2/YCR039C:MATALPHA1/YCR040W:CDC39/YCR093W:RPL31A/…
42254	ribosome biogenesis	80 out of 500 genes, 16.0%	334 out of 6607 background genes, 5.1%	5.28e-19	0.00	0.00	FUN12/YAL035W:RPS8A/YBL072C:RPS11B/YBR048W:RPS6B/YBR181C:RPS9B/YBR189W:RPS14A/YCR031C:NOP1/YDL014W:RPS16B/YDL083C:RPL35B/YDL136W:RPL35A/YDL191W:SSB1/YDL229W:RPS11A/YDR025W:RPS13/YDR064W:RPL12B/YDR418W:RPS17B/YDR447C:RPS18A/YDR450W:RPL12A/YEL054C:RPL34A/YER056C-A:RPS24A/YER074W:RPS8B/YER102W:RPS26B/YER131W:GLC7/YER133W:RPL30/YGL030W:RPL7A/YGL076C:RPS2/YGL123W:RPS26A/YGL189C:RPL11B/YGR085C:RPS23A/Y…
1901576	organic substance biosynthetic process	226 out of 500 genes, 45.3%	1770 out of 6607 background genes, 26.8%	1.62e-17	0.00	0.00	EFB1/YAL003W:SSA1/YAL005C:CCR4/YAL021C:FUN12/YAL035W:CLN3/YAL040C:PAU8/YAL068C:RPL19B/YBL027W:RPS8A/YBL072C:ILS1/YBL076C:RPL32/YBL092W:RPL4A/YBR031W:RPS11B/YBR048W:RPG1/YBR079C:RPL19A/YBR084C-A:MIS1/YBR084W:CYC8/YBR112C:TEF2/YBR118W:RPS6B/YBR181C:RPS9B/YBR189W:RPL21A/YBR191W:PGI1/YBR196C:VMA9/YCL005W-A:LEU2/YCL018W:SRO9/YCL037C:HMLALPHA1/YCL066W:HMLALPHA2/YCL067C:PGK1/YCR012W:RPS14A/YCR031C:MATAL…
44267	cellular protein metabolic process	177 out of 500 genes, 35.5%	1244 out of 6607 background genes, 18.8%	3.52e-17	0.00	0.00	EFB1/YAL003W:SSA1/YAL005C:FUN12/YAL035W:CLN3/YAL040C:FLC2/YAL053W:RPL19B/YBL027W:RPS8A/YBL072C:ILS1/YBL076C:RPL32/YBL092W:RPL4A/YBR031W:RPS11B/YBR048W:RPG1/YBR079C:RPL19A/YBR084C-A:TEF2/YBR118W:RPS6B/YBR181C:RPS9B/YBR189W:RPL21A/YBR191W:SRO9/YCL037C:RPS14A/YCR031C:NOP1/YDL014W:RPL31A/YDL075W:RPP1A/YDL081C:RPL13A/YDL082W:RPS16B/YDL083C:RPP1B/YDL130W:RPL35B/YDL136W:VMA1/YDL185W:RPL35A/YDL191W:SSB1/…
9058	biosynthetic process	227 out of 500 genes, 45.5%	1797 out of 6607 background genes, 27.2%	5.50e-17	0.00	0.00	EFB1/YAL003W:SSA1/YAL005C:CCR4/YAL021C:FUN12/YAL035W:CLN3/YAL040C:PAU8/YAL068C:RPL19B/YBL027W:RPS8A/YBL072C:ILS1/YBL076C:RPL32/YBL092W:RPL4A/YBR031W:RPS11B/YBR048W:RPG1/YBR079C:RPL19A/YBR084C-A:MIS1/YBR084W:CYC8/YBR112C:TEF2/YBR118W:RPS6B/YBR181C:RPS9B/YBR189W:RPL21A/YBR191W:PGI1/YBR196C:VMA9/YCL005W-A:LEU2/YCL018W:SRO9/YCL037C:HMLALPHA1/YCL066W:HMLALPHA2/YCL067C:PGK1/YCR012W:RPS14A/YCR031C:MATAL…
19538	protein metabolic process	180 out of 500 genes, 36.1%	1283 out of 6607 background genes, 19.4%	7.02e-17	0.00	0.00	EFB1/YAL003W:SSA1/YAL005C:FUN12/YAL035W:CLN3/YAL040C:FLC2/YAL053W:RPL19B/YBL027W:RPS8A/YBL072C:ILS1/YBL076C:RPL32/YBL092W:RPL4A/YBR031W:RPS11B/YBR048W:RPG1/YBR079C:RPL19A/YBR084C-A:TEF2/YBR118W:RPS6B/YBR181C:RPS9B/YBR189W:RPL21A/YBR191W:VMA9/YCL005W-A:SRO9/YCL037C:RPS14A/YCR031C:NOP1/YDL014W:RPL31A/YDL075W:RPP1A/YDL081C:RPL13A/YDL082W:RPS16B/YDL083C:RPP1B/YDL130W:RPL35B/YDL136W:VMA1/YDL185W:RPL35…
22613	ribonucleoprotein complex biogenesis	84 out of 500 genes, 16.8%	409 out of 6607 background genes, 6.2%	1.72e-15	0.00	0.00	FUN12/YAL035W:RPS8A/YBL072C:RPS11B/YBR048W:RPS6B/YBR181C:RPS9B/YBR189W:RPS14A/YCR031C:NOP1/YDL014W:RPS16B/YDL083C:RPL35B/YDL136W:RPL35A/YDL191W:SSB1/YDL229W:RPS11A/YDR025W:RPS13/YDR064W:RPL12B/YDR418W:RPS17B/YDR447C:RPS18A/YDR450W:RPL12A/YEL054C:GCD11/YER025W:RPL34A/YER056C-A:RPS24A/YER074W:RPS8B/YER102W:RPS26B/YER131W:GLC7/YER133W:BUD27/YFL023W:RPL30/YGL030W:RPL7A/YGL076C:RPS2/YGL123W:RPS26A/YGL…
10467	gene expression	200 out of 500 genes, 40.1%	1540 out of 6607 background genes, 23.3%	2.19e-15	0.00	0.00	EFB1/YAL003W:SSA1/YAL005C:CCR4/YAL021C:FUN12/YAL035W:CLN3/YAL040C:PAU8/YAL068C:RPL19B/YBL027W:RPS8A/YBL072C:ILS1/YBL076C:RPL32/YBL092W:RPL4A/YBR031W:RPS11B/YBR048W:RPG1/YBR079C:RPL19A/YBR084C-A:CYC8/YBR112C:TEF2/YBR118W:RPS6B/YBR181C:RPS9B/YBR189W:RPL21A/YBR191W:SRO9/YCL037C:HMLALPHA1/YCL066W:HMLALPHA2/YCL067C:RPS14A/YCR031C:MATALPHA2/YCR039C:MATALPHA1/YCR040W:CDC39/YCR093W:NOP1/YDL014W:SIT4/YDL0…
44249	cellular biosynthetic process	215 out of 500 genes, 43.1%	1730 out of 6607 background genes, 26.2%	1.10e-14	0.00	0.00	EFB1/YAL003W:SSA1/YAL005C:CCR4/YAL021C:FUN12/YAL035W:CLN3/YAL040C:PAU8/YAL068C:RPL19B/YBL027W:RPS8A/YBL072C:ILS1/YBL076C:RPL32/YBL092W:RPL4A/YBR031W:RPS11B/YBR048W:RPG1/YBR079C:RPL19A/YBR084C-A:MIS1/YBR084W:CYC8/YBR112C:TEF2/YBR118W:RPS6B/YBR181C:RPS9B/YBR189W:RPL21A/YBR191W:VMA9/YCL005W-A:LEU2/YCL018W:SRO9/YCL037C:HMLALPHA1/YCL066W:HMLALPHA2/YCL067C:RPS14A/YCR031C:MATALPHA2/YCR039C:MATALPHA1/YCR…
42255	ribosome assembly	24 out of 500 genes, 4.8%	56 out of 6607 background genes, 0.8%	2.88e-10	0.00	0.00	FUN12/YAL035W:RPS11B/YBR048W:RPS14A/YCR031C:RPS11A/YDR025W:RPL12B/YDR418W:RPS17B/YDR447C:RPL12A/YEL054C:RPL11B/YGR085C:RPS0A/YGR214W:RPS27B/YHR021C:RPL40A/YIL148W:RPS14B/YJL191W:RPS27A/YKL156W:RPS0B/YLR048W:RPL10/YLR075W:RPS31/YLR167W:RPP0/YLR340W:RPL6B/YLR448W:RPS17A/YML024W:RPL6A/YML073C:RPL25/YOL127W:RPL3/YOR063W:RPL5/YPL131W:RPL11A/YPR102C
42274	ribosomal small subunit biogenesis	35 out of 500 genes, 7.0%	124 out of 6607 background genes, 1.9%	2.51e-09	0.00	0.00	FUN12/YAL035W:RPS8A/YBL072C:RPS11B/YBR048W:RPS6B/YBR181C:RPS9B/YBR189W:RPS14A/YCR031C:RPS16B/YDL083C:RPS11A/YDR025W:RPS13/YDR064W:RPS17B/YDR447C:RPS18A/YDR450W:RPS24A/YER074W:RPS8B/YER102W:RPS23A/YGR118W:RPS0A/YGR214W:RPS20/YHL015W:RPS27B/YHR021C:UTP9/YHR196W:RPS24B/YIL069C:RPS14B/YJL191W:RPS27A/YKL156W:RPS0B/YLR048W:RPS31/YLR167W:RPS1A/YLR441C:RPS17A/YML024W:RPS18B/YML026C:RPS1B/YML063W:RPS16A/Y…
6414	translational elongation	18 out of 500 genes, 3.6%	34 out of 6607 background genes, 0.5%	3.14e-09	0.00	0.00	EFB1/YAL003W:TEF2/YBR118W:RPS9B/YBR189W:RPL31A/YDL075W:SSB1/YDL229W:EFT2/YDR385W:HYP2/YEL034W:GCD11/YER025W:RPS2/YGL123W:RPS23A/YGR118W:RPS5/YJR123W:TEF4/YKL081W:STM1/YLR150W:YEF3/YLR249W:SSB2/YNL209W:EFT1/YOR133W:TEF1/YPR080W:RPS23B/YPR132W
6364	rRNA processing	49 out of 500 genes, 9.8%	228 out of 6607 background genes, 3.5%	7.65e-09	0.00	0.00	FUN12/YAL035W:RPS8A/YBL072C:RPS11B/YBR048W:RPS6B/YBR181C:RPS9B/YBR189W:RPS14A/YCR031C:NOP1/YDL014W:RPS16B/YDL083C:RPL35B/YDL136W:RPL35A/YDL191W:SSB1/YDL229W:RPS11A/YDR025W:RPS13/YDR064W:RPS18A/YDR450W:RPS24A/YER074W:RPS8B/YER102W:GLC7/YER133W:RPL30/YGL030W:RPL7A/YGL076C:RPS23A/YGR118W:RPS0A/YGR214W:RPS20/YHL015W:RPL8A/YHL033C:RPS27B/YHR021C:GAR1/YHR089C:UTP9/YHR196W:RPS24B/YIL069C:RPS14B/YJL191W:…
51029	rRNA transport	13 out of 500 genes, 2.6%	18 out of 6607 background genes, 0.3%	1.26e-08	0.00	0.00	RPS18A/YDR450W:RPS26B/YER131W:RPS2/YGL123W:RPS26A/YGL189C:RPS0A/YGR214W:RPS5/YJR123W:RPS0B/YLR048W:RPS18B/YML026C:RPS3/YNL178W:RPS19B/YNL302C:RPS15/YOL040C:RPS19A/YOL121C:RPS10A/YOR293W
6407	rRNA export from nucleus	13 out of 500 genes, 2.6%	18 out of 6607 background genes, 0.3%	1.26e-08	0.00	0.00	RPS18A/YDR450W:RPS26B/YER131W:RPS2/YGL123W:RPS26A/YGL189C:RPS0A/YGR214W:RPS5/YJR123W:RPS0B/YLR048W:RPS18B/YML026C:RPS3/YNL178W:RPS19B/YNL302C:RPS15/YOL040C:RPS19A/YOL121C:RPS10A/YOR293W
462	maturation of SSU-rRNA from tricistronic rRNA transcript (SSU-rRNA, 5.8S rRNA, LSU-rRNA)	29 out of 500 genes, 5.8%	95 out of 6607 background genes, 1.4%	2.39e-08	0.00	0.00	FUN12/YAL035W:RPS8A/YBL072C:RPS11B/YBR048W:RPS6B/YBR181C:RPS9B/YBR189W:RPS14A/YCR031C:RPS16B/YDL083C:RPS11A/YDR025W:RPS13/YDR064W:RPS18A/YDR450W:RPS24A/YER074W:RPS8B/YER102W:RPS23A/YGR118W:RPS0A/YGR214W:RPS20/YHL015W:RPS27B/YHR021C:UTP9/YHR196W:RPS24B/YIL069C:RPS14B/YJL191W:RPS27A/YKL156W:RPS0B/YLR048W:RPS1A/YLR441C:RPS18B/YML026C:RPS1B/YML063W:RPS16A/YMR143W:NOP58/YOR310C:RPS9A/YPL081W:RPS6A/YPL…
16072	rRNA metabolic process	50 out of 500 genes, 10.0%	245 out of 6607 background genes, 3.7%	3.46e-08	0.00	0.00	FUN12/YAL035W:RPS8A/YBL072C:RPS11B/YBR048W:RPS6B/YBR181C:RPS9B/YBR189W:RPS14A/YCR031C:NOP1/YDL014W:RPS16B/YDL083C:RPL35B/YDL136W:RPL35A/YDL191W:SSB1/YDL229W:RPS11A/YDR025W:RPS13/YDR064W:RPS18A/YDR450W:RPS24A/YER074W:RPS8B/YER102W:GLC7/YER133W:RPL30/YGL030W:RPL7A/YGL076C:RPS23A/YGR118W:RPS0A/YGR214W:RPS20/YHL015W:RPL8A/YHL033C:RPS27B/YHR021C:GAR1/YHR089C:UTP9/YHR196W:RPS24B/YIL069C:RPS14B/YJL191W:…
30490	maturation of SSU-rRNA	30 out of 500 genes, 6.0%	104 out of 6607 background genes, 1.6%	5.27e-08	0.00	0.00	FUN12/YAL035W:RPS8A/YBL072C:RPS11B/YBR048W:RPS6B/YBR181C:RPS9B/YBR189W:RPS14A/YCR031C:RPS16B/YDL083C:RPS11A/YDR025W:RPS13/YDR064W:RPS18A/YDR450W:RPS24A/YER074W:RPS8B/YER102W:RPS23A/YGR118W:RPS0A/YGR214W:RPS20/YHL015W:RPS27B/YHR021C:UTP9/YHR196W:RPS24B/YIL069C:RPS14B/YJL191W:RPS27A/YKL156W:RPS0B/YLR048W:RPS31/YLR167W:RPS1A/YLR441C:RPS18B/YML026C:RPS1B/YML063W:RPS16A/YMR143W:NOP58/YOR310C:RPS9A/YPL…
6090	pyruvate metabolic process	17 out of 500 genes, 3.4%	38 out of 6607 background genes, 0.6%	3.93e-07	0.00	0.00	CDC19/YAL038W:PGI1/YBR196C:PGK1/YCR012W:TPI1/YDR050C:LPD1/YFL018C:HXK2/YGL253W:TDH3/YGR192C:PFK1/YGR240C:ENO1/YGR254W:ENO2/YHR174W:TDH2/YJR009C:MAE1/YKL029C:FBA1/YKL060C:GPM1/YKL152C:PDC1/YLR044C:PFK2/YMR205C:ADH1/YOL086C
6096	glycolytic process	13 out of 500 genes, 2.6%	22 out of 6607 background genes, 0.3%	5.52e-07	0.00	0.00	CDC19/YAL038W:PGI1/YBR196C:PGK1/YCR012W:TPI1/YDR050C:HXK2/YGL253W:TDH3/YGR192C:PFK1/YGR240C:ENO1/YGR254W:ENO2/YHR174W:TDH2/YJR009C:FBA1/YKL060C:GPM1/YKL152C:PFK2/YMR205C
28	ribosomal small subunit assembly	11 out of 500 genes, 2.2%	16 out of 6607 background genes, 0.2%	1.18e-06	0.00	0.00	RPS11B/YBR048W:RPS14A/YCR031C:RPS11A/YDR025W:RPS17B/YDR447C:RPS0A/YGR214W:RPS27B/YHR021C:RPS14B/YJL191W:RPS27A/YKL156W:RPS0B/YLR048W:RPS31/YLR167W:RPS17A/YML024W
71705	nitrogen compound transport	42 out of 500 genes, 8.4%	213 out of 6607 background genes, 3.2%	4.19e-06	0.00	0.00	FLC2/YAL053W:FUI1/YBL042C:BAP2/YBR068C:CYC8/YBR112C:TEF2/YBR118W:AGP1/YCL025C:VBA3/YCL069W:GEX1/YCL073C:YRA1/YDR381W:ATO3/YDR384C:NPL3/YDR432W:RPS18A/YDR450W:GNP1/YDR508C:CAN1/YEL063C:FCY2/YER056C:RPS26B/YER131W:HNM1/YGL077C:NAB2/YGL122C:RPS2/YGL123W:RPS26A/YGL189C:HIP1/YGR191W:RPS0A/YGR214W:RPS5/YJR123W:STE6/YKL209C:GAP1/YKR039W:PTR2/YKR093W:VBA5/YKR105C:GEX2/YKR106W:TPO1/YLL028W:RPS0B/YLR048W:R…
71826	ribonucleoprotein complex subunit organization	33 out of 500 genes, 6.6%	149 out of 6607 background genes, 2.3%	1.04e-05	0.00	0.00	FUN12/YAL035W:RPS11B/YBR048W:RPS14A/YCR031C:RPS11A/YDR025W:RPL12B/YDR418W:RPS17B/YDR447C:RPL12A/YEL054C:GCD11/YER025W:BUD27/YFL023W:RPL11B/YGR085C:TIF4631/YGR162W:RPS0A/YGR214W:RPS27B/YHR021C:RPL40A/YIL148W:RPS14B/YJL191W:RPS27A/YKL156W:RPS0B/YLR048W:RPL10/YLR075W:RPS31/YLR167W:RPP0/YLR340W:RPL6B/YLR448W:RPS17A/YML024W:RPL6A/YML073C:HSC82/YMR186W:DOM34/YNL001W:DBP2/YNL112W:RPL25/YOL127W:RPL3/YOR0…
6448	regulation of translational elongation	12 out of 500 genes, 2.4%	24 out of 6607 background genes, 0.4%	3.30e-05	0.00	0.00	RPS9B/YBR189W:RPL31A/YDL075W:SSB1/YDL229W:EFT2/YDR385W:HYP2/YEL034W:GCD11/YER025W:RPS2/YGL123W:RPS23A/YGR118W:RPS5/YJR123W:SSB2/YNL209W:EFT1/YOR133W:RPS23B/YPR132W
22618	ribonucleoprotein complex assembly	31 out of 500 genes, 6.2%	141 out of 6607 background genes, 2.1%	3.52e-05	0.00	0.00	FUN12/YAL035W:RPS11B/YBR048W:RPS14A/YCR031C:RPS11A/YDR025W:RPL12B/YDR418W:RPS17B/YDR447C:RPL12A/YEL054C:GCD11/YER025W:BUD27/YFL023W:RPL11B/YGR085C:TIF4631/YGR162W:RPS0A/YGR214W:RPS27B/YHR021C:RPL40A/YIL148W:RPS14B/YJL191W:RPS27A/YKL156W:RPS0B/YLR048W:RPL10/YLR075W:RPS31/YLR167W:RPP0/YLR340W:RPL6B/YLR448W:RPS17A/YML024W:RPL6A/YML073C:HSC82/YMR186W:DBP2/YNL112W:RPL25/YOL127W:RPL3/YOR063W:NOG1/YPL09…
34470	ncRNA processing	54 out of 500 genes, 10.8%	334 out of 6607 background genes, 5.1%	4.01e-05	0.00	0.00	FUN12/YAL035W:RPS8A/YBL072C:RPS11B/YBR048W:RPS6B/YBR181C:RPS9B/YBR189W:RPS14A/YCR031C:NOP1/YDL014W:SIT4/YDL047W:RPS16B/YDL083C:RPL35B/YDL136W:RPL35A/YDL191W:SSB1/YDL229W:RPS11A/YDR025W:RPS13/YDR064W:RPS18A/YDR450W:RPS24A/YER074W:RPS8B/YER102W:GLC7/YER133W:DEG1/YFL001W:RPL30/YGL030W:RPL7A/YGL076C:RPS23A/YGR118W:RPS0A/YGR214W:PXR1/YGR280C:RPS20/YHL015W:RPL8A/YHL033C:RPS27B/YHR021C:GAR1/YHR089C:UTP9…
6417	regulation of translation	23 out of 500 genes, 4.6%	92 out of 6607 background genes, 1.4%	0.00018	0.00	0.00	EFB1/YAL003W:FUN12/YAL035W:RPS9B/YBR189W:RPL31A/YDL075W:SSB1/YDL229W:EFT2/YDR385W:NPL3/YDR432W:HYP2/YEL034W:GCD11/YER025W:PET122/YER153C:PAB1/YER165W:RPL30/YGL030W:RPS2/YGL123W:RPS23A/YGR118W:TIF2/YJL138C:RPS5/YJR123W:TIF1/YKR059W:STM1/YLR150W:ASC1/YMR116C:DOM34/YNL001W:SSB2/YNL209W:EFT1/YOR133W:RPS23B/YPR132W
34660	ncRNA metabolic process	58 out of 500 genes, 11.6%	395 out of 6607 background genes, 6.0%	0.00039	0.00	0.00	FUN12/YAL035W:RPS8A/YBL072C:ILS1/YBL076C:RPS11B/YBR048W:RPS6B/YBR181C:RPS9B/YBR189W:RPS14A/YCR031C:NOP1/YDL014W:SIT4/YDL047W:RPS16B/YDL083C:RPL35B/YDL136W:RPL35A/YDL191W:SSB1/YDL229W:RPS11A/YDR025W:RPS13/YDR064W:RPS18A/YDR450W:RPS24A/YER074W:RPS8B/YER102W:GLC7/YER133W:DEG1/YFL001W:RPL30/YGL030W:RPL7A/YGL076C:RPS23A/YGR118W:RPS0A/YGR214W:PXR1/YGR280C:RPS20/YHL015W:RPL8A/YHL033C:YHR020W:RPS27B/YHR0…
6450	regulation of translational fidelity	9 out of 500 genes, 1.8%	16 out of 6607 background genes, 0.2%	0.00049	0.00	0.00	RPS9B/YBR189W:RPL31A/YDL075W:SSB1/YDL229W:GCD11/YER025W:RPS2/YGL123W:RPS23A/YGR118W:RPS5/YJR123W:SSB2/YNL209W:RPS23B/YPR132W
6413	translational initiation	16 out of 500 genes, 3.2%	52 out of 6607 background genes, 0.8%	0.00067	0.00	0.00	FUN12/YAL035W:RPG1/YBR079C:HYP2/YEL034W:GCD11/YER025W:PAB1/YER165W:BUD27/YFL023W:YGR054W:TIF4631/YGR162W:TIF2/YJL138C:TIF1/YKR059W:STM1/YLR150W:NIP1/YMR309C:SIS1/YNL007C:DED1/YOR204W:PRT1/YOR361C:TIF3/YPR163C
44238	primary metabolic process	285 out of 500 genes, 57.1%	3085 out of 6607 background genes, 46.7%	0.00073	0.00	0.00	EFB1/YAL003W:SSA1/YAL005C:CCR4/YAL021C:FUN12/YAL035W:CDC19/YAL038W:CLN3/YAL040C:FLC2/YAL053W:PAU8/YAL068C:RPL19B/YBL027W:RPS8A/YBL072C:ILS1/YBL076C:RPL32/YBL092W:RPL4A/YBR031W:RPS11B/YBR048W:RPG1/YBR079C:RPL19A/YBR084C-A:MIS1/YBR084W:IST2/YBR086C:CYC8/YBR112C:TEF2/YBR118W:RPS6B/YBR181C:RPS9B/YBR189W:RPL21A/YBR191W:PGI1/YBR196C:VMA9/YCL005W-A:LEU2/YCL018W:SRO9/YCL037C:HMLALPHA1/YCL066W:HMLALPHA2/Y…
44260	cellular macromolecule metabolic process	234 out of 500 genes, 46.9%	2429 out of 6607 background genes, 36.8%	0.00086	0.00	0.00	EFB1/YAL003W:SSA1/YAL005C:CCR4/YAL021C:FUN12/YAL035W:CLN3/YAL040C:FLC2/YAL053W:PAU8/YAL068C:RPL19B/YBL027W:RPS8A/YBL072C:ILS1/YBL076C:RPL32/YBL092W:RPL4A/YBR031W:RPS11B/YBR048W:RPG1/YBR079C:RPL19A/YBR084C-A:CYC8/YBR112C:TEF2/YBR118W:RPS6B/YBR181C:RPS9B/YBR189W:RPL21A/YBR191W:VMA9/YCL005W-A:SRO9/YCL037C:HMLALPHA1/YCL066W:HMLALPHA2/YCL067C:RPS14A/YCR031C:MATALPHA2/YCR039C:MATALPHA1/YCR040W:CDC39/YC…
43170	macromolecule metabolic process	240 out of 500 genes, 48.1%	2510 out of 6607 background genes, 38.0%	0.00103	0.00	0.00	EFB1/YAL003W:SSA1/YAL005C:CCR4/YAL021C:FUN12/YAL035W:CLN3/YAL040C:FLC2/YAL053W:PAU8/YAL068C:RPL19B/YBL027W:RPS8A/YBL072C:ILS1/YBL076C:RPL32/YBL092W:RPL4A/YBR031W:RPS11B/YBR048W:RPG1/YBR079C:RPL19A/YBR084C-A:IST2/YBR086C:CYC8/YBR112C:TEF2/YBR118W:RPS6B/YBR181C:RPS9B/YBR189W:RPL21A/YBR191W:VMA9/YCL005W-A:SRO9/YCL037C:HMLALPHA1/YCL066W:HMLALPHA2/YCL067C:RPS14A/YCR031C:MATALPHA2/YCR039C:MATALPHA1/YCR…
70925	organelle assembly	25 out of 500 genes, 5.0%	116 out of 6607 background genes, 1.8%	0.00112	0.00	0.00	FUN12/YAL035W:RPS11B/YBR048W:RPS14A/YCR031C:RPS11A/YDR025W:RPL12B/YDR418W:RPS17B/YDR447C:RPL12A/YEL054C:RPL11B/YGR085C:TIF4631/YGR162W:RPS0A/YGR214W:RPS27B/YHR021C:RPL40A/YIL148W:RPS14B/YJL191W:RPS27A/YKL156W:RPS0B/YLR048W:RPL10/YLR075W:RPS31/YLR167W:RPP0/YLR340W:RPL6B/YLR448W:RPS17A/YML024W:RPL6A/YML073C:RPL25/YOL127W:RPL3/YOR063W:RPL5/YPL131W:RPL11A/YPR102C
32787	monocarboxylic acid metabolic process	26 out of 500 genes, 5.2%	126 out of 6607 background genes, 1.9%	0.00164	0.00	0.00	CDC19/YAL038W:YAT1/YAR035W:CYC8/YBR112C:PGI1/YBR196C:LEU2/YCL018W:PGK1/YCR012W:TPI1/YDR050C:ALD5/YER073W:LPD1/YFL018C:HXK2/YGL253W:TDH3/YGR192C:PFK1/YGR240C:ENO1/YGR254W:ENO2/YHR174W:TDH2/YJR009C:MAE1/YKL029C:FBA1/YKL060C:GPM1/YKL152C:FAS1/YKL182W:PDC1/YLR044C:PFK2/YMR205C:ACC1/YNR016C:ADH1/YOL086C:HST3/YOR025W:GLO4/YOR040W:FAS2/YPL231W
51168	nuclear export	26 out of 500 genes, 5.2%	126 out of 6607 background genes, 1.9%	0.00164	0.00	0.00	TEF2/YBR118W:SSB1/YDL229W:YRA1/YDR381W:NPL3/YDR432W:RPS18A/YDR450W:RPS26B/YER131W:NAB2/YGL122C:RPS2/YGL123W:RPS26A/YGL189C:RPS0A/YGR214W:RPL40A/YIL148W:RPS5/YJR123W:RPS0B/YLR048W:RPS18B/YML026C:NUP116/YMR047C:PSE1/YMR308C:RPS3/YNL178W:SSB2/YNL209W:RPS19B/YNL302C:NOG2/YNR053C:RPS15/YOL040C:RPS19A/YOL121C:RPS10A/YOR293W:NOG1/YPL093W:NEW1/YPL226W:TEF1/YPR080W
6405	RNA export from nucleus	21 out of 500 genes, 4.2%	90 out of 6607 background genes, 1.4%	0.00209	0.00	0.00	TEF2/YBR118W:YRA1/YDR381W:NPL3/YDR432W:RPS18A/YDR450W:RPS26B/YER131W:NAB2/YGL122C:RPS2/YGL123W:RPS26A/YGL189C:RPS0A/YGR214W:RPS5/YJR123W:RPS0B/YLR048W:RPS18B/YML026C:NUP116/YMR047C:PSE1/YMR308C:RPS3/YNL178W:RPS19B/YNL302C:RPS15/YOL040C:RPS19A/YOL121C:RPS10A/YOR293W:NEW1/YPL226W:TEF1/YPR080W
50658	RNA transport	21 out of 500 genes, 4.2%	93 out of 6607 background genes, 1.4%	0.00368	0.00	0.00	TEF2/YBR118W:YRA1/YDR381W:NPL3/YDR432W:RPS18A/YDR450W:RPS26B/YER131W:NAB2/YGL122C:RPS2/YGL123W:RPS26A/YGL189C:RPS0A/YGR214W:RPS5/YJR123W:RPS0B/YLR048W:RPS18B/YML026C:NUP116/YMR047C:PSE1/YMR308C:RPS3/YNL178W:RPS19B/YNL302C:RPS15/YOL040C:RPS19A/YOL121C:RPS10A/YOR293W:NEW1/YPL226W:TEF1/YPR080W
51236	establishment of RNA localization	21 out of 500 genes, 4.2%	93 out of 6607 background genes, 1.4%	0.00368	0.00	0.00	TEF2/YBR118W:YRA1/YDR381W:NPL3/YDR432W:RPS18A/YDR450W:RPS26B/YER131W:NAB2/YGL122C:RPS2/YGL123W:RPS26A/YGL189C:RPS0A/YGR214W:RPS5/YJR123W:RPS0B/YLR048W:RPS18B/YML026C:NUP116/YMR047C:PSE1/YMR308C:RPS3/YNL178W:RPS19B/YNL302C:RPS15/YOL040C:RPS19A/YOL121C:RPS10A/YOR293W:NEW1/YPL226W:TEF1/YPR080W
27	ribosomal large subunit assembly	12 out of 500 genes, 2.4%	35 out of 6607 background genes, 0.5%	0.00471	0.00	0.00	RPL12B/YDR418W:RPL12A/YEL054C:RPL11B/YGR085C:RPL40A/YIL148W:RPL10/YLR075W:RPP0/YLR340W:RPL6B/YLR448W:RPL6A/YML073C:RPL25/YOL127W:RPL3/YOR063W:RPL5/YPL131W:RPL11A/YPR102C
71704	organic substance metabolic process	294 out of 500 genes, 58.9%	3261 out of 6607 background genes, 49.4%	0.00495	0.00	0.00	EFB1/YAL003W:SSA1/YAL005C:CCR4/YAL021C:FUN12/YAL035W:CDC19/YAL038W:CLN3/YAL040C:FLC2/YAL053W:PAU8/YAL068C:YAT1/YAR035W:RPL19B/YBL027W:RPS8A/YBL072C:ILS1/YBL076C:RPL32/YBL092W:RPL4A/YBR031W:RPS11B/YBR048W:RPG1/YBR079C:RPL19A/YBR084C-A:MIS1/YBR084W:IST2/YBR086C:CYC8/YBR112C:TEF2/YBR118W:RPS6B/YBR181C:RPS9B/YBR189W:RPL21A/YBR191W:PGI1/YBR196C:VMA9/YCL005W-A:LEU2/YCL018W:SRO9/YCL037C:HMLALPHA1/YCL066…
50657	nucleic acid transport	21 out of 500 genes, 4.2%	95 out of 6607 background genes, 1.4%	0.00527	0.00	0.00	TEF2/YBR118W:YRA1/YDR381W:NPL3/YDR432W:RPS18A/YDR450W:RPS26B/YER131W:NAB2/YGL122C:RPS2/YGL123W:RPS26A/YGL189C:RPS0A/YGR214W:RPS5/YJR123W:RPS0B/YLR048W:RPS18B/YML026C:NUP116/YMR047C:PSE1/YMR308C:RPS3/YNL178W:RPS19B/YNL302C:RPS15/YOL040C:RPS19A/YOL121C:RPS10A/YOR293W:NEW1/YPL226W:TEF1/YPR080W
10608	posttranscriptional regulation of gene expression	24 out of 500 genes, 4.8%	119 out of 6607 background genes, 1.8%	0.00626	0.00	0.00	EFB1/YAL003W:FUN12/YAL035W:RPS9B/YBR189W:RPL31A/YDL075W:SSB1/YDL229W:EFT2/YDR385W:NPL3/YDR432W:HYP2/YEL034W:GCD11/YER025W:PET122/YER153C:PAB1/YER165W:RPL30/YGL030W:NAB2/YGL122C:RPS2/YGL123W:RPS23A/YGR118W:TIF2/YJL138C:RPS5/YJR123W:TIF1/YKR059W:STM1/YLR150W:ASC1/YMR116C:DOM34/YNL001W:SSB2/YNL209W:EFT1/YOR133W:RPS23B/YPR132W
42273	ribosomal large subunit biogenesis	21 out of 500 genes, 4.2%	97 out of 6607 background genes, 1.5%	0.00746	0.00	0.00	RPL35B/YDL136W:RPL35A/YDL191W:RPL12B/YDR418W:RPL12A/YEL054C:RPL7A/YGL076C:RPL11B/YGR085C:TIF4631/YGR162W:RPL8A/YHL033C:RPL40A/YIL148W:RPL8B/YLL045C:RPL10/YLR075W:RPP0/YLR340W:RPL6B/YLR448W:RPL6A/YML073C:RPL25/YOL127W:RPL3/YOR063W:NOG1/YPL093W:RPL5/YPL131W:RPL7B/YPL198W:RPL11A/YPR102C:JIP5/YPR169W
15931	nucleobase-containing compound transport	24 out of 500 genes, 4.8%	121 out of 6607 background genes, 1.8%	0.00846	0.00	0.00	FLC2/YAL053W:FUI1/YBL042C:TEF2/YBR118W:YRA1/YDR381W:NPL3/YDR432W:RPS18A/YDR450W:FCY2/YER056C:RPS26B/YER131W:NAB2/YGL122C:RPS2/YGL123W:RPS26A/YGL189C:RPS0A/YGR214W:RPS5/YJR123W:RPS0B/YLR048W:RPS18B/YML026C:NUP116/YMR047C:PSE1/YMR308C:RPS3/YNL178W:RPS19B/YNL302C:RPS15/YOL040C:RPS19A/YOL121C:RPS10A/YOR293W:NEW1/YPL226W:TEF1/YPR080W
