# Supplementary material for: A genome-wide function of THSC/TREX-2 at active genes prevents transcription–replication collisions
Source: Nucleic Acids Res. 2014 Oct 7;42(19):12000–14. doi: 10.1093/nar/gku906 (PMC4231764; doi:10.1093/nar/gku906)
Supplement: SUPPLEMENTARY DATA [file supp_gku906_nar-01412-x-2014-File009.zip › NAR-01412-X-2014.R1 Suppl files/Supplementary_Dataset_II.xlsx]

## Sheet: Suppl. Dataset legend
Additional File 4: Excel Spreadsheet containing the lists of genes that are either down- or up-regulated in the thp1∆ and sac3∆ mutants and mapped by Thp1-FLAG, Sac3-FLAG, Hpr1-FLAG and Rrm3-FLAG in ChIP-chip experiments.
A. Genes for which the expression levels are either down- or up-regulated in both thp1∆ and sac3∆ mutants, with p<0.01 and fold-change>1.5, are shown. B. Genes mapped by Thp1-FLAG, Sac3-FLAG and Hpr1-FLAG clusters detected by ChIP-chip. C. Genes mapped by Rrm3-FLAG clusters in wild type, thp1∆ and sac3∆ cells detected by ChIP-chip

## Sheet: A. Microarray
De-regulated genes both in thp1∆ and sac3∆ cells
Down-regulated			Up-regulated
YDR414C			YPL045W
YKR093W			YPR161C
YNL246W			YGL133W
YHL040C			YER173W
YBL098W			YPR034W
YBR090C			YLR383W
YKL051W			YDR289C
YGL142C			YPR072W
YDR476C			YPL066W
YGR203W			YIR024C
YGR004W			YHR152W
YAL058W			YEL061C
YOR336W			YPR018W
YGL139W			YLR277C
YGL140C			YPL089C
YDR472W			YIL158W
YHL032C			YPL225W
YCR018C			YHR209W
YBR089C-A			YFL008W
YHL047C			YPR008W
YGL126W			YGL248W
YBR093C			YOR244W
YGR121C			YPL097W
YOR108W			YLR103C
YHR202W			YPL229W
YHR047C			YPL118W
YKR054C			YNL199C
YMR006C			YPR187W
YOL058W			YEL007W
YOR302W			YML071C
YCR060W			YCL024W
YLR130C			YML041C
YJR147W			YER053C-A
YDR221W			YPL260W
YGR260W			YCR095C
YOL075C			YPR138C
YER011W			YPL086C
YBL005W-A			YOR080W
YDL093W			YKL089W
YNL141W			YKL048C
YHR078W			YPL105C
YJL078C			YPL195W
YJR116W			YPR111W
YOL122C			YDL003W
YLL048C			YPL179W
YBR219C			YPL009C
YJL212C			YNL027W
YOR184W			YPL155C
YJR047C			YPR055W
YGL039W			YPL140C
YMR319C			YDR162C
YAL026C			YPL022W
YML123C			YPR025C
YDR384C			YBL061C
YER145C			YPL151C
YLR087C			YJL074C
YDR264C			YPR019W
YOR011W			YPL157W
YIL023C			YPL228W
YMR129W			YPL013C
YLR361C			YPL014W
YDR352W			YOL023W
YLR450W			YPR133C
YKR050W			YPL232W
YHR032W			YIR035C
YGL186C			YPL215W
YJR148W			YPL030W
YBR220C			YPR108W
YGL016W			YDR381W
YBR074W			YDR258C
YDR408C			YPL034W
YOR161C			YFR048W
YCR017C			YKL125W
			YKR077W
			YPR088C
			YDR163W
			YDR532C
			YLR289W
			YMR075W
			YGL122C
			YKL075C
			YPR125W
			YHL029C
			YMR001C
			YPL096W
			YDR316W
			YKL163W
			YML111W
			YLR210W
			YHR030C
			YDL020C
			YPL107W
			YPL001W
			YER037W
			YDL048C
			YPR097W
			YBR083W
			YDR473C
			YPR157W
			YDL044C
			YIL130W
			YPL024W
			YML076C
			YOR385W
			YPR057W
			YPR175W
			YPL213W
			YDR195W
			YPR089W
			YER159C
			YPL075W
			YPR056W
			YNL188W
			YPL088W
			YPL240C
			YPR060C
			YPL159C
			YDL021W
			YPL029W
			YOR023C
			YDR460W
			YPL210C
			YPL212C
			YPL181W
			YPL172C
			YPL141C
			YBL046W
			YPR049C
			YOR257W
			YMR192W
			YPR120C
			YPR189W
			YLL039C
			YPR075C
			YPR094W
			YNL039W
			YPR180W
			YPR162C
			YLR309C
			YPL100W
			YBL081W
			YDR309C
			YJL049W
			YBR150C
			YPL173W
			YMR076C
			YOL054W
			YPL274W
			YMR294W
			YPL072W
			YPR065W
			YKR091W
			YPR179C
			YOR058C
			YOR078W
			YPR173C
			YPR137W
			YLR238W
			YIL112W
			YOL006C
			YLR194C
			YGR274C
			YPR185W
			YKR022C
			YGL163C
			YPL071C
			YPL254W
			YPR191W
			YPL243W
			YML043C
			YNL164C
			YPL267W
			YMR316W
			YOR066W
			YPL110C
			YPR141C
			YDR495C
			YDL106C
			YPL249C
			YPL016W
			YPR178W
			YPL108W
			YOL016C
			YPL158C
			YPR166C
			YPL051W
			YPR101W
			YPL052W
			YPL043W
			YPL064C
			YPL008W
			YPL177C
			YGL179C
			YMR213W
			YGL073W
			YPL026C
			YPL271W
			YJL115W
			YBR073W
			YPL065W
			YFR031C
			YPR158W
			YGR092W
			YPL112C
			YJL098W
			YPL235W
			YPL178W
			YNL225C
			YKR029C
			YPL242C
			YPL007C
			YPR100W
			YPR122W
			YPL074W
			YDR055W
			YHR154W
			YPL116W
			YPL011C
			YMR077C
			YPL020C
			YPL138C
			YPR154W
			YGL209W
			YPL256C
			YPR135W
			YPL058C
			YPR107C
			YKR063C
			YBR228W
			YML006C
			YOL034W
			YPL268W
			YMR198W
			YPL139C
			YOR134W
			YKL139W
			YGR138C

## Sheet: B. ChIP-chip Thp1, Sac3, Hpr1
ORFs Thp1-FLAG		ORFs Sac3-FLAG		ORFs Hpr1-FLAG
YAL069W		YAL069W		YAL069W
YAL068W-A		YAL068W-A		YAL068W-A
YAL068C		YAL068C		YAL068C
YAL064W-B		YAL064W-B		YAL067C
YAL064C-A		YAL064C-A		YAL065C
YAL063C		YAL063C		YAL064W-B
YAL056W		YAL055W		YAL064C-A
YAL055W		YAL053W		YAL063C
YAL053W		YAL051W		YAL062W
YAL051W		YAL041W		YAL061W
YAL041W		YAL039C		YAL060W
YAL040C		YAL038W		YAL058W
YAL039C		YAL037C-B		YAL056W
YAL038W		YAL036C		YAL055W
YAL037C-B		YAL035W		YAL053W
YAL036C		YAL032C		YAL051W
YAL035W		YAL025C		YAL049C
YAL032C		YAL023C		YAL048C
YAL025C		YAL022C		YAL043C
YAL023C		YAL021C		YAL042W
YAL022C		YAL019W-A		YAL042C-A
YAL019W-A		YAL020C		YAL041W
YAL020C		YAL019W		YAL040C
YAL019W		YAL017W		YAL039C
YAL017W		YAL015C		YAL038W
YAL015C		YAL012W		YAL037C-B
YAL012W		YAL011W		YAL037C-A
YAL011W		YAL004W		YAL037W
YAL004W		YAL005C		YAL036C
YAL005C		YAL003W		YAL035W
YAL003W		YAL002W		YAL034W-A
YAL002W		YAL001C		YAL034C-B
YAL001C		YAR002W		YAL034C
YAR014C		YAR007C		YAL032C
YAR020C		YAR014C		YAL031W-A
YAR031W		YAR020C		YAL031C
YAR042W		YAR031W		YAL029C
YAR050W		YAR035W		YAL028W
YAR066W		YAR042W		YAL026C
YAR068W		YAR050W		YAL025C
YAR069C		YAR066W		YAL024C
YAR070C		YAR068W		YAL023C
YAR071W		YAR071W		YAL022C
YAR073W		YAR073W		YAL021C
YAR075W		YAR075W		YAL019W-A
YJL225W-A		YJL225W-A		YAL020C
YJL225C		YJL225C		YAL019W
YJL223C		YJL223C		YAL017W
YJL222W-B		YJL222W-B		YAL016W
YJL222W-A		YJL222W-A		YAL015C
YJL222W		YJL221C		YAL014C
YJL221C		YJL220W		YAL013W
YJL220W		YJL219W		YAL012W
YJL219W		YJL213W		YAL011W
YJL213W		YJL212C		YAL010C
YJL212C		YJL198W		YAL004W
YJL208C		YJL197W		YAL005C
YJL198W		YJL194W		YAL003W
YJL197W		YJL191W		YAL002W
YJL194W		YJL190C		YAL001C
YJL191W		YJL189W		YAR002W
YJL189W		YJL188C		YAR002C-A
YJL188C		YJL187C		YAR003W
YJL187C		YJL177W		YAR007C
YJL177W		YJL175W		YAR008W
YJL175W		YJL176C		YAR014C
YJL176C		YJL168C		YAR018C
YJL168C		YJL165C		YAR020C
YJL165C		YJL164C		YAR031W
YJL164C		YJL159W		YAR033W
YJL159W		YJL158C		YAR042W
YJL158C		YJL157C		YAR050W
YJL142C		YJL142C		YAR064W
YJL138C		YJL141C		YAR066W
YJL134W		YJL138C		YAR068W
YJL130C		YJL136C		YAR069C
YJL129C		YJL134W		YAR070C
YJL128C		YJL133W		YAR071W
YJL127C		YJL131C		YAR073W
YJL125C		YJL130C		YAR075W
YJL123C		YJL129C		YJL225W-A
YJL115W		YJL128C		YJL225C
YJL112W		YJL127C		YJL223C
YJL111W		YJL125C		YJL222W-B
YJL110C		YJL123C		YJL222W-A
YJL109C		YJL117W		YJL222W
YJL105W		YJL112W		YJL221C
YJL097W		YJL111W		YJL220W
YJL094C		YJL110C		YJL219W
YJL093C		YJL109C		YJL217W
YJL089W		YJL106W		YJL214W
YJL087C		YJL105W		YJL213W
YJL080C		YJL098W		YJL212C
YJL077C		YJL097W		YJL210W
YJL076W		YJL094C		YJL209W
YJL069C		YJL093C		YJL208C
YJL057C		YJL091C		YJL207C
YJL052W		YJL087C		YJL204C
YJL050W		YJL080C		YJL201W
YJL041W		YJL078C		YJL200C
YJL034W		YJL076W		YJL198W
YJL033W		YJL069C		YJL197W
YJL020W-A		YJL052W		YJL196C
YJL020C		YJL042W		YJL194W
YJL013C		YJL041W		YJL195C
YJL012C		YJL034W		YJL193W
YJL005W		YJL033W		YJL191W
YJL004C		YJL020W-A		YJL190C
YJR002W		YJL020C		YJL189W
YJR004C		YJL013C		YJL188C
YJR005C-A		YJL012C		YJL187C
YJR006W		YJL004C		YJL186W
YJR007W		YJL001W		YJL181W
YJR009C		YJR002W		YJL177W
YJR013W		YJR004C		YJL176C
YJR014W		YJR006W		YJL175W
YJR016C		YJR007W		YJL174W
YJR030C		YJR009C		YJL173C
YJR032W		YJR013W		YJL172W
YJR045C		YJR014W		YJL171C
YJR051W		YJR015W		YJL168C
YJR052W		YJR016C		YJL167W
YJR067C		YJR030C		YJL165C
YJR072C		YJR045C		YJL164C
YJR090C		YJR049C		YJL159W
YJR091C		YJR051W		YJL158C
YJR094W-A		YJR059W		YJL157C
YJR105W		YJR067C		YJL156C
YJR109C		YJR068W		YJL154C
YJR114W		YJR069C		YJL149W
YJR113C		YJR070C		YJL148W
YJR116W		YJR072C		YJL145W
YJR117W		YJR076C		YJL143W
YJR121W		YJR090C		YJL142C
YJR123W		YJR091C		YJL141C
YJR124C		YJR094W-A		YJL140W
YJR127C		YJR105W		YJL139C
YJR129C		YJR109C		YJL138C
YJR137C		YJR114W		YJL137C
YJR138W		YJR113C		YJL136C
YJR143C		YJR117W		YJL134W
YJR145C		YJR121W		YJL133W
YJR147W		YJR123W		YJL131C
YJR151C		YJR124C		YJL130C
YJR158W		YJR127C		YJL129C
YJR159W		YJR129C		YJL128C
YJR160C		YJR137C		YJL127W-A
YJR161C		YJR138W		YJL127C
YJR162C		YJR143C		YJL125C
YKL225W		YJR145C		YJL124C
YKL224C		YJR147W		YJL123C
YKL223W		YJR156C		YJL122W
YKL220C		YJR158W		YJL120W
YKL215C		YJR159W		YJL121C
YKL210W		YJR160C		YJL118W
YKL209C		YJR161C		YJL117W
YKL204W		YJR162C		YJL116C
YKL202W		YKL225W		YJL112W
YKL201C		YKL224C		YJL111W
YKL198C		YKL223W		YJL110C
YKL195W		YKL215C		YJL109C
YKL191W		YKL210W		YJL108C
YKL187C		YKL209C		YJL107C
YKL185W		YKL204W		YJL106W
YKL184W		YKL202W		YJL105W
YKL182W		YKL201C		YJL102W
YKL181W		YKL195W		YJL101C
YKL180W		YKL191W		YJL100W
YKL176C		YKL184W		YJL099W
YKL164C		YKL182W		YJL098W
YKL163W		YKL181W		YJL097W
YKL156W		YKL180W		YJL095W
YKL156C-A		YKL164C		YJL094C
YKL148C		YKL156W		YJL093C
YKL138C-A		YKL156C-A		YJL092W
YKL129C		YKL153W		YJL091C
YKL125W		YKL152C		YJL090C
YKL124W		YKL138C-A		YJL089W
YKL123W		YKL129C		YJL087C
YKL113C		YKL125W		YJL084C
YKL105C		YKL124W		YJL083W
YKL097C		YKL123W		YJL082W
YKL096C-B		YKL120W		YJL081C
YKL096W-A		YKL113C		YJL080C
YKL096W		YKL106W		YJL079C
YKL095W		YKL105C		YJL078C
YKL087C		YKL101W		YJL077W-B
YKL083W		YKL100C		YJL076W
YKL082C		YKL096C-B		YJL075C
YKL081W		YKL096W-A		YJL073W
YKL076C		YKL095W		YJL072C
YKL075C		YKL092C		YJL069C
YKL068W		YKL087C		YJL062W
YKL065C		YKL085W		YJL061W
YKL064W		YKL083W		YJL057C
YKL060C		YKL082C		YJL056C
YKL059C		YKL081W		YJL055W
YKL056C		YKL076C		YJL054W
YKL054C		YKL075C		YJL053W
YKL053W		YKL068W		YJL052W
YKL052C		YKL065C		YJL051W
YKL051W		YKL064W		YJL050W
YKL050C		YKL061W		YJL047C
YKL046C		YKL060C		YJL042W
YKL044W		YKL059C		YJL041W
YKL043W		YKL056C		YJL039C
YKL042W		YKL054C		YJL035C
YKL039W		YKL053W		YJL034W
YKL038W		YKL052C		YJL033W
YKL037W		YKL051W		YJL029C
YKL036C		YKL050C		YJL028W
YKL030W		YKL046C		YJL025W
YKL029C		YKL044W		YJL024C
YKL023C-A		YKL043W		YJL020W-A
YKL023W		YKL042W		YJL020C
YKL020C		YKL041W		YJL019W
YKL012W		YKL039W		YJL016W
YKL008C		YKL038W		YJL014W
YKL006W		YKL032C		YJL013C
YKL004W		YKL030W		YJL012C
YKR001C		YKL029C		YJL010C
YKR002W		YKL020C		YJL009W
YKR003W		YKL008C		YJL008C
YKR005C		YKL006W		YJL005W
YKR013W		YKL004W		YJL004C
YKR014C		YKR001C		YJL001W
YKR026C		YKR002W		YJR001W
YKR039W		YKR003W		YJR002W
YKR041W		YKR005C		YJR003C
YKR040C		YKR010C		YJR004C
YKR042W		YKR013W		YJR005W
YKR043C		YKR014C		YJR006W
YKR045C		YKR026C		YJR007W
YKR046C		YKR031C		YJR008W
YKR047W		YKR039W		YJR009C
YKR048C		YKR041W		YJR010W
YKR050W		YKR040C		YJR013W
YKR054C		YKR042W		YJR014W
YKR056W		YKR043C		YJR015W
YKR059W		YKR045C		YJR016C
YKR071C		YKR046C		YJR018W
YKR072C		YKR048C		YJR017C
YKR077W		YKR054C		YJR019C
YKR086W		YKR056W		YJR021C
YKR087C		YKR059W		YJR030C
YKR091W		YKR071C		YJR032W
YKR092C		YKR072C		YJR033C
YKR093W		YKR091W		YJR040W
YKR095W		YKR092C		YJR041C
YKR099W		YKR093W		YJR042W
YKR100C		YKR094C		YJR043C
YKR102W		YKR095W		YJR045C
YKR105C		YKR099W		YJR046W
YKR106W		YKR100C		YJR049C
YLL067W-A		YKR105C		YJR050W
YLL067C		YKR106W		YJR051W
YLL066W-B		YLL067W-A		YJR052W
YLL066W-A		YLL067C		YJR053W
YLL066C		YLL066W-B		YJR054W
YLL065W		YLL066W-A		YJR056C
YLL064C		YLL066C		YJR058C
YLL048C		YLL065W		YJR059W
YLL047W		YLL064C		YJR060W
YLL046C		YLL048C		YJR061W
YLL044W		YLL047W		YJR062C
YLL045C		YLL046C		YJR064W
YLL043W		YLL044W		YJR065C
YLL029W		YLL045C		YJR066W
YLL028W		YLL043W		YJR067C
YLL027W		YLL034C		YJR069C
YLL025W		YLL029W		YJR071W
YLL024C		YLL028W		YJR070C
YLL022C		YLL025W		YJR072C
YLL021W		YLL024C		YJR073C
YLL019C		YLL022C		YJR075W
YLL018C		YLL021W		YJR076C
YLL012W		YLL018C		YJR077C
YLL011W		YLL012W		YJR078W
YLL010C		YLL011W		YJR083C
YLL008W		YLL008W		YJR085C
YLR001C		YLR001C		YJR088C
YLR005W		YLR005W		YJR089W
YLR006C		YLR006C		YJR090C
YLR009W		YLR009W		YJR091C
YLR014C		YLR014C		YJR092W
YLR015W		YLR015W		YJR093C
YLR019W		YLR023C		YJR094C
YLR027C		YLR027C		YJR094W-A
YLR028C		YLR028C		YJR103W
YLR029C		YLR029C		YJR104C
YLR034C		YLR034C		YJR105W
YLR035C		YLR035C		YJR106W
YLR044C		YLR043C		YJR109C
YLR045C		YLR044C		YJR111C
YLR048W		YLR045C		YJR115W
YLR054C		YLR048W		YJR116W
YLR055C		YLR054C		YJR117W
YLR056W		YLR055C		YJR118C
YLR057W		YLR056W		YJR121W
YLR058C		YLR058C		YJR122W
YLR061W		YLR060W		YJR123W
YLR062C		YLR061W		YJR124C
YLR063W		YLR062C		YJR125C
YLR072W		YLR063W		YJR127C
YLR073C		YLR072W		YJR129C
YLR074C		YLR073C		YJR130C
YLR075W		YLR074C		YJR132W
YLR076C		YLR075W		YJR133W
YLR077W		YLR076C		YJR134C
YLR084C		YLR077W		YJR137C
YLR086W		YLR083C		YJR138W
YLR095C		YLR084C		YJR139C
YLR103C		YLR086W		YJR140C
YLR106C		YLR096W		YJR143C
YLR108C		YLR103C		YJR144W
YLR109W		YLR105C		YJR145C
YLR110C		YLR106C		YJR147W
YLR111W		YLR108C		YJR148W
YLR112W		YLR109W		YJR151C
YLR114C		YLR110C		YJR153W
YLR116W		YLR111W		YJR155W
YLR117C		YLR114C		YJR156C
YLR120C		YLR116W		YJR158W
YLR129W		YLR117C		YJR159W
YLR130C		YLR120C		YJR160C
YLR131C		YLR129W		YJR161C
YLR133W		YLR130C		YJR162C
YLR134W		YLR131C		YKL225W
YLR138W		YLR133W		YKL224C
YLR149C-A		YLR134W		YKL223W
YLR150W		YLR142W		YKL220C
YLR151C		YLR145W		YKL217W
YLR153C		YLR149C-A		YKL216W
YLR154C		YLR150W		YKL215C
YLR154W-A		YLR151C		YKL213C
YLR154W-B		YLR153C		YKL212W
YLR154W-C		YLR154C		YKL210W
YLR154W-E		YLR154W-A		YKL209C
YLR154W-F		YLR154W-B		YKL205W
YLR154C-G		YLR154W-C		YKL204W
YLR154C-H		YLR154W-E		YKL203C
YLR155C		YLR154W-F		YKL201C
YLR156W		YLR154C-G		YKL198C
YLR156C-A		YLR154C-H		YKL196C
YLR157C		YLR155C		YKL195W
YLR157W-D		YLR156W		YKL191W
YLR157C-C		YLR156C-A		YKL190W
YLR159W		YLR157C		YKL188C
YLR159C-A		YLR157W-D		YKL187C
YLR160C		YLR157W-E		YKL186C
YLR161W		YLR157C-C		YKL185W
YLR162W		YLR158C		YKL184W
YLR162W-A		YLR159W		YKL183C-A
YLR163C		YLR159C-A		YKL183W
YLR167W		YLR160C		YKL182W
YLR168C		YLR161W		YKL181W
YLR171W		YLR162W		YKL180W
YLR170C		YLR162W-A		YKL179C
YLR175W		YLR163C		YKL177W
YLR176C		YLR167W		YKL178C
YLR180W		YLR168C		YKL176C
YLR181C		YLR175W		YKL175W
YLR185W		YLR176C		YKL174C
YLR187W		YLR180W		YKL173W
YLR189C		YLR181C		YKL172W
YLR191W		YLR185W		YKL171W
YLR192C		YLR187W		YKL170W
YLR194C		YLR189C		YKL169C
YLR196W		YLR191W		YKL166C
YLR197W		YLR192C		YKL165C
YLR198C		YLR194C		YKL164C
YLR206W		YLR196W		YKL160W
YLR207W		YLR197W		YKL157W
YLR208W		YLR198C		YKL156W
YLR213C		YLR206W		YKL156C-A
YLR222C		YLR208W		YKL155C
YLR223C		YLR213C		YKL153W
YLR231C		YLR214W		YKL152C
YLR234W		YLR222C		YKL151C
YLR237W		YLR223C		YKL148C
YLR249W		YLR231C		YKL146W
YLR255C		YLR234W		YKL147C
YLR256W		YLR237W		YKL145W
YLR257W		YLR249W		YKL145W-A
YLR259C		YLR255C		YKL144C
YLR276C		YLR257W		YKL143W
YLR278C		YLR259C		YKL140W
YLR286C		YLR278C		YKL136W
YLR293C		YLR286C		YKL135C
YLR296W		YLR293C		YKL129C
YLR300W		YLR299W		YKL127W
YLR310C		YLR300W		YKL126W
YLR314C		YLR303W		YKL125W
YLR317W		YLR304C		YKL124W
YLR316C		YLR310C		YKL123W
YLR324W		YLR314C		YKL121W
YLR326W		YLR317W		YKL120W
YLR327C		YLR316C		YKL119C
YLR330W		YLR325C		YKL117W
YLR332W		YLR326W		YKL116C
YLR331C		YLR327C		YKL113C
YLR333C		YLR330W		YKL112W
YLR335W		YLR332W		YKL111C
YLR336C		YLR331C		YKL110C
YLR340W		YLR333C		YKL109W
YLR339C		YLR335W		YKL108W
YLR342W		YLR340W		YKL106W
YLR342W-A		YLR339C		YKL105C
YLR347C		YLR342W		YKL104C
YLR349W		YLR342W-A		YKL103C
YLR348C		YLR344W		YKL101W
YLR355C		YLR347C		YKL100W-A
YLR356W		YLR349W		YKL100C
YLR367W		YLR348C		YKL098W
YLR371W		YLR355C		YKL096C-B
YLR372W		YLR367W		YKL096W-A
YLR373C		YLR372W		YKL096W
YLR375W		YLR373C		YKL095W
YLR378C		YLR375W		YKL094W
YLR382C		YLR379W		YKL093W
YLR383W		YLR378C		YKL089W
YLR384C		YLR383W		YKL088W
YLR388W		YLR384C		YKL087C
YLR389C		YLR388W		YKL085W
YLR390W-A		YLR390W-A		YKL084W
YLR398C		YLR398C		YKL083W
YLR399C		YLR399C		YKL082C
YLR400W		YLR400W		YKL081W
YLR401C		YLR401C		YKL078W
YLR406C		YLR403W		YKL077W
YLR408C		YLR406C		YKL076C
YLR409C		YLR409C		YKL075C
YLR410W		YLR410W		YKL073W
YLR413W		YLR413W		YKL069W
YLR430W		YLR414C		YKL068W
YLR432W		YLR421C		YKL065C
YLR437C		YLR430W		YKL064W
YLR438W		YLR432W		YKL063C
YLR437C-A		YLR433C		YKL062W
YLR438C-A		YLR437C		YKL061W
YLR439W		YLR438W		YKL060C
YLR441C		YLR438C-A		YKL059C
YLR448W		YLR440C		YKL058W
YLR450W		YLR441C		YKL057C
YLR451W		YLR448W		YKL056C
YLR455W		YLR450W		YKL055C
YLR461W		YLR451W		YKL054C
YLR462W		YLR455W		YKL053W
YLR464W		YLR459W		YKL052C
YLR463C		YLR461W		YKL051W
YLR466W		YLR462W		YKL050C
YLR465C		YLR464W		YKL048C
YLR466C-A		YLR463C		YKL047W
YLR466C-B		YLR466W		YKL046C
YLR467W		YLR465C		YKL045W
YLR467C-A		YLR466C-A		YKL044W
YML133W-B		YLR466C-B		YKL043W
YML133W-A		YLR467W		YKL042W
YML133C		YLR467C-A		YKL041W
YML132W		YML133W-B		YKL039W
YML127W		YML133W-A		YKL038W
YML126C		YML133C		YKL035W
YML124C		YML132W		YKL032C
YML123C		YML127W		YKL030W
YML113W		YML126C		YKL029C
YML106W		YML124C		YKL028W
YML100W		YML123C		YKL027W
YML093W		YML120C		YKL025C
YML086C		YML113W		YKL023W
YML085C		YML111W		YKL022C
YML082W		YML106W		YKL021C
YML081W		YML100W		YKL020C
YML075C		YML093W		YKL018C-A
YML074C		YML092C		YKL018W
YML071C		YML086C		YKL017C
YML070W		YML085C		YKL015W
YML065W		YML082W		YKL014C
YML063W		YML081W		YKL012W
YML062C		YML075C		YKL010C
YML058W-A		YML074C		YKL009W
YML058W		YML073C		YKL008C
YML056C		YML072C		YKL006W
YML053C		YML071C		YKL005C
YML052W		YML064C		YKL004W
YML051W		YML063W		YKL002W
YML043C		YML062C		YKR001C
YML038C		YML058W		YKR002W
YML037C		YML056C		YKR003W
YML034W		YML053C		YKR005C
YML034C-A		YML052W		YKR008W
YML032C		YML051W		YKR010C
YML029W		YML049C		YKR013W
YML027W		YML043C		YKR012C
YML026C		YML038C		YKR014C
YML025C		YML037C		YKR015C
YML018C		YML032C		YKR016W
YML017W		YML029W		YKR018C
YML016C		YML027W		YKR020W
YML015C		YML026C		YKR021W
YML013W		YML025C		YKR024C
YML012W		YML024W		YKR025W
YML010W		YML021C		YKR026C
YML008C		YML018C		YKR027W
YML007W		YML016C		YKR028W
YML001W		YML015C		YKR029C
YMR006C		YML013W		YKR031C
YMR008C		YML012W		YKR034W
YMR011W		YML010W		YKR033C
YMR012W		YML009W-B		YKR035W-A
YMR014W		YML009C-A		YKR035C
YMR016C		YML008C		YKR038C
YMR038C		YML007W		YKR039W
YMR039C		YML001W		YKR040C
YMR042W		YMR001C		YKR042W
YMR043W		YMR006C		YKR043C
YMR044W		YMR008C		YKR044W
YMR046W-A		YMR011W		YKR045C
YMR047C		YMR012W		YKR046C
YMR049C		YMR014W		YKR047W
YMR056C		YMR016C		YKR048C
YMR068W		YMR039C		YKR050W
YMR080C		YMR043W		YKR053C
YMR081C		YMR046W-A		YKR054C
YMR086W		YMR047C		YKR056W
YMR102C		YMR049C		YKR057W
YMR108W		YMR056C		YKR058W
YMR109W		YMR058W		YKR059W
YMR114C		YMR080C		YKR060W
YMR115W		YMR081C		YKR061W
YMR116C		YMR102C		YKR062W
YMR122C		YMR108W		YKR063C
YMR122W-A		YMR109W		YKR068C
YMR124W		YMR115W		YKR069W
YMR128W		YMR116C		YKR070W
YMR131C		YMR121C		YKR071C
YMR133W		YMR122W-A		YKR072C
YMR135C		YMR124W		YKR075C
YMR136W		YMR128W		YKR077W
YMR140W		YMR131C		YKR081C
YMR142C		YMR133W		YKR084C
YMR143W		YMR136W		YKR086W
YMR145C		YMR140W		YKR087C
YMR146C		YMR142C		YKR089C
YMR148W		YMR143W		YKR090W
YMR164C		YMR145C		YKR091W
YMR166C		YMR146C		YKR092C
YMR171C		YMR148W		YKR093W
YMR173W		YMR166C		YKR094C
YMR173W-A		YMR167W		YKR095W
YMR179W		YMR171C		YKR095W-A
YMR182C		YMR173W		YKR096W
YMR188C		YMR173W-A		YKR099W
YMR190C		YMR179W		YKR100C
YMR194W		YMR182C		YKR102W
YMR201C		YMR183C		YKR105C
YMR205C		YMR186W		YKR106W
YMR206W		YMR188C		YLL067W-A
YMR207C		YMR190C		YLL067C
YMR213W		YMR194W		YLL066W-B
YMR214W		YMR201C		YLL066W-A
YMR215W		YMR205C		YLL066C
YMR216C		YMR206W		YLL065W
YMR217W		YMR207C		YLL064C
YMR218C		YMR213W		YLL061W
YMR221C		YMR215W		YLL053C
YMR224C		YMR216C		YLL052C
YMR227C		YMR217W		YLL051C
YMR229C		YMR218C		YLL048C
YMR235C		YMR221C		YLL047W
YMR238W		YMR224C		YLL046C
YMR240C		YMR227C		YLL044W
YMR241W		YMR229C		YLL045C
YMR242C		YMR234W		YLL043W
YMR243C		YMR235C		YLL040C
YMR244W		YMR238W		YLL039C
YMR245W		YMR240C		YLL038C
YMR244C-A		YMR241W		YLL037W
YMR246W		YMR242C		YLL036C
YMR251W-A		YMR243C		YLL035W
YMR253C		YMR244W		YLL034C
YMR266W		YMR245W		YLL032C
YMR267W		YMR244C-A		YLL031C
YMR269W		YMR246W		YLL029W
YMR272C		YMR251W-A		YLL028W
YMR273C		YMR253C		YLL027W
YMR276W		YMR266W		YLL026W
YMR277W		YMR267W		YLL025W
YMR280C		YMR269W		YLL024C
YMR291W		YMR272C		YLL022C
YMR296C		YMR273C		YLL021W
YMR302C		YMR276W		YLL020C
YMR303C		YMR277W		YLL019C
YMR307W		YMR280C		YLL019W-A
YMR307C-A		YMR290C		YLL018C-A
YMR308C		YMR296C		YLL018C
YMR309C		YMR297W		YLL013C
YMR310C		YMR303C		YLL012W
YMR314W		YMR307W		YLL011W
YMR317W		YMR307C-A		YLL010C
YMR316C-B		YMR308C		YLL008W
YMR318C		YMR309C		YLL003W
YMR324C		YMR310C		YLL001W
YMR325W		YMR314W		YLR001C
YNL339W-B		YMR324C		YLR002C
YNL339W-A		YMR325W		YLR004C
YNL339C		YNL339W-B		YLR005W
YNL338W		YNL339W-A		YLR006C
YNL337W		YNL339C		YLR009W
YNL336W		YNL338W		YLR014C
YNL332W		YNL337W		YLR015W
YNL329C		YNL336W		YLR019W
YNL327W		YNL332W		YLR023C
YNL323W		YNL329C		YLR026C
YNL320W		YNL327W		YLR027C
YNL317W		YNL326C		YLR028C
YNL308C		YNL321W		YLR029C
YNL307C		YNL320W		YLR032W
YNL304W		YNL317W		YLR033W
YNL302C		YNL308C		YLR034C
YNL301C		YNL307C		YLR035C
YNL299W		YNL304W		YLR037C
YNL298W		YNL302C		YLR039C
YNL289W		YNL301C		YLR041W
YNL284C		YNL298W		YLR040C
YNL283C		YNL289W		YLR042C
YNL280C		YNL284C		YLR043C
YNL279W		YNL283C		YLR044C
YNL278W		YNL281W		YLR045C
YNL277W		YNL280C		YLR046C
YNL271C		YNL279W		YLR048W
YNL268W		YNL278W		YLR052W
YNL262W		YNL277W		YLR054C
YNL251C		YNL268W		YLR055C
YNL245C		YNL262W		YLR056W
YNL243W		YNL241C		YLR057W
YNL240C		YNL240C		YLR058C
YNL229C		YNL232W		YLR059C
YNL228W		YNL229C		YLR060W
YNL227C		YNL228W		YLR061W
YNL209W		YNL227C		YLR062C
YNL201C		YNL209W		YLR063W
YNL197C		YNL197C		YLR065C
YNL192W		YNL192W		YLR067C
YNL190W		YNL190W		YLR069C
YNL189W		YNL189W		YLR070C
YNL186W		YNL186W		YLR071C
YNL182C		YNL182C		YLR072W
YNL180C		YNL180C		YLR073C
YNL178W		YNL178W		YLR074C
YNL177C		YNL177C		YLR075W
YNL176C		YNL176C		YLR076C
YNL173C		YNL162W		YLR077W
YNL172W		YNL161W		YLR079W
YNL167C		YNL160W		YLR083C
YNL166C		YNL154C		YLR084C
YNL162W		YNL150W		YLR086W
YNL161W		YNL142W		YLR087C
YNL160W		YNL138W		YLR088W
YNL154C		YNL136W		YLR089C
YNL144C		YNL133C		YLR090W
YNL138W		YNL132W		YLR091W
YNL136W		YNL130C		YLR092W
YNL133C		YNL124W		YLR094C
YNL132W		YNL118C		YLR095C
YNL130C		YNL116W		YLR096W
YNL124W		YNL112W		YLR100W
YNL116W		YNL104C		YLR103C
YNL112W		YNL103W		YLR104W
YNL111C		YNL102W		YLR106C
YNL104C		YNL099C		YLR108C
YNL103W		YNL098C		YLR109W
YNL102W		YNL097C		YLR110C
YNL099C		YNL096C		YLR113W
YNL098C		YNL095C		YLR114C
YNL097W-A		YNL094W		YLR115W
YNL097C		YNL093W		YLR116W
YNL096C		YNL088W		YLR117C
YNL095C		YNL087W		YLR120C
YNL094W		YNL085W		YLR120W-A
YNL093W		YNL078W		YLR121C
YNL091W		YNL069C		YLR125W
YNL088W		YNL068C		YLR126C
YNL087W		YNL067W		YLR129W
YNL085W		YNL066W		YLR130C
YNL078W		YNL065W		YLR131C
YNL069C		YNL064C		YLR133W
YNL068C		YNL062C		YLR134W
YNL067W		YNL056W		YLR135W
YNL066W		YNL052W		YLR136C
YNL065W		YNL044W		YLR138W
YNL064C		YNL043C		YLR139C
YNL062C		YNL042W-B		YLR142W
YNL061W		YNL034W		YLR144C
YNL056W		YNL033W		YLR145W
YNL054W		YNL030W		YLR149C-A
YNL053W		YNL029C		YLR150W
YNL052W		YNL026W		YLR151C
YNL044W		YNL019C		YLR152C
YNL043C		YNL018C		YLR153C
YNL042W-B		YNL016W		YLR154W-A
YNL034W		YNL007C		YLR154W-B
YNL033W		YNL005C		YLR154W-C
YNL030W		YNL004W		YLR154W-E
YNL029C		YNL003C		YLR154W-F
YNL026W		YNL001W		YLR154C-G
YNL023C		YNR001C		YLR154C-H
YNL019C		YNR002C		YLR155C
YNL018C		YNR012W		YLR156W
YNL016W		YNR013C		YLR156C-A
YNL007C		YNR014W		YLR157C
YNL004W		YNR015W		YLR157W-D
YNR002C		YNR016C		YLR157W-E
YNR012W		YNR017W		YLR157C-C
YNR013C		YNR020C		YLR158C
YNR014W		YNR024W		YLR159W
YNR015W		YNR025C		YLR159C-A
YNR016C		YNR026C		YLR160C
YNR017W		YNR030W		YLR161W
YNR018W		YNR039C		YLR162W
YNR020C		YNR044W		YLR162W-A
YNR024W		YNR051C		YLR163C
YNR025C		YNR052C		YLR165C
YNR026C		YNR053C		YLR167W
YNR030W		YNR054C		YLR168C
YNR036C		YNR070W		YLR171W
YNR039C		YNR074C		YLR170C
YNR044W		YNR076W		YLR172C
YNR051C		YNR077C		YLR175W
YNR052C		YOL166W-A		YLR176C
YNR053C		YOL165C		YLR177W
YNR054C		YOL161C		YLR178C
YNR071C		YOL158C		YLR180W
YNR074C		YOL157C		YLR181C
YNR076W		YOL156W		YLR182W
YNR077C		YOL155C		YLR185W
YOL166W-A		YOL138C		YLR186W
YOL165C		YOL136C		YLR187W
YOL161C		YOL132W		YLR188W
YOL158C		YOL130W		YLR189C
YOL157C		YOL127W		YLR190W
YOL156W		YOL126C		YLR191W
YOL155C		YOL124C		YLR192C
YOL138C		YOL123W		YLR194C
YOL136C		YOL121C		YLR196W
YOL132W		YOL120C		YLR197W
YOL130W		YOL116W		YLR198C
YOL127W		YOL115W		YLR199C
YOL126C		YOL113W		YLR200W
YOL124C		YOL109W		YLR204W
YOL123W		YOL108C		YLR206W
YOL121C		YOL105C		YLR207W
YOL120C		YOL104C		YLR208W
YOL116W		YOL103W		YLR210W
YOL110W		YOL098C		YLR213C
YOL109W		YOL097C		YLR214W
YOL108C		YOL092W		YLR215C
YOL105C		YOL089C		YLR217W
YOL104C		YOL087C		YLR216C
YOL103W		YOL086W-A		YLR219W
YOL098C		YOL086C		YLR220W
YOL097C		YOL085W-A		YLR222C
YOL092W		YOL085C		YLR222C-A
YOL087C		YOL084W		YLR223C
YOL086W-A		YOL081W		YLR225C
YOL086C		YOL080C		YLR226W
YOL085W-A		YOL076W		YLR227C
YOL085C		YOL070C		YLR228C
YOL084W		YOL068C		YLR230W
YOL081W		YOL066C		YLR229C
YOL080C		YOL064C		YLR231C
YOL070C		YOL060C		YLR234W
YOL068C		YOL059W		YLR237W
YOL066C		YOL052C		YLR238W
YOL064C		YOL051W		YLR243W
YOL060C		YOL047C		YLR244C
YOL059W		YOL043C		YLR246W
YOL052C		YOL041C		YLR247C
YOL051W		YOL040C		YLR248W
YOL048C		YOL039W		YLR249W
YOL047C		YOL038W		YLR250W
YOL043C		YOL030W		YLR253W
YOL041C		YOL028C		YLR254C
YOL040C		YOL027C		YLR256W
YOL039W		YOL021C		YLR257W
YOL038W		YOL020W		YLR258W
YOL030W		YOL019W		YLR259C
YOL028C		YOL013C		YLR260W
YOL027C		YOL011W		YLR263W
YOL023W		YOL006C		YLR265C
YOL021C		YOL004W		YLR267W
YOL020W		YOR001W		YLR274W
YOL019W		YOR002W		YLR276C
YOL013C		YOR004W		YLR277C
YOL004W		YOR005C		YLR278C
YOL002C		YOR006C		YLR286C
YOR002W		YOR007C		YLR287C-A
YOR004W		YOR008C		YLR291C
YOR005C		YOR009W		YLR292C
YOR006C		YOR025W		YLR293C
YOR007C		YOR027W		YLR294C
YOR008C		YOR030W		YLR295C
YOR009W		YOR038C		YLR299W
YOR025W		YOR042W		YLR300W
YOR030W		YOR043W		YLR303W
YOR038C		YOR048C		YLR302C
YOR042W		YOR049C		YLR304C
YOR043W		YOR053W		YLR305C
YOR048C		YOR054C		YLR309C
YOR049C		YOR056C		YLR310C
YOR053W		YOR058C		YLR314C
YOR054C		YOR063W		YLR315W
YOR056C		YOR064C		YLR317W
YOR063W		YOR065W		YLR316C
YOR064C		YOR066W		YLR319C
YOR065W		YOR071C		YLR324W
YOR066W		YOR072W-B		YLR325C
YOR071C		YOR073W		YLR326W
YOR072W-B		YOR074C		YLR327C
YOR073W		YOR082C		YLR328W
YOR074C		YOR084W		YLR329W
YOR083W		YOR086C		YLR330W
YOR082C		YOR089C		YLR332W
YOR084W		YOR090C		YLR331C
YOR085W		YOR092W		YLR333C
YOR086C		YOR096W		YLR335W
YOR089C		YOR097C		YLR336C
YOR092W		YOR098C		YLR338W
YOR096W		YOR099W		YLR337C
YOR097C		YOR101W		YLR340W
YOR098C		YOR104W		YLR339C
YOR099W		YOR107W		YLR342W
YOR101W		YOR108W		YLR342W-A
YOR104W		YOR110W		YLR343W
YOR107W		YOR112W		YLR344W
YOR110W		YOR116C		YLR345W
YOR112W		YOR119C		YLR347W-A
YOR118W		YOR123C		YLR347C
YOR119C		YOR127W		YLR349W
YOR123C		YOR132W		YLR348C
YOR127W		YOR133W		YLR350W
YOR132W		YOR140W		YLR352W
YOR133W		YOR141C		YLR353W
YOR138C		YOR146W		YLR354C
YOR140W		YOR145C		YLR355C
YOR141C		YOR151C		YLR357W
YOR146W		YOR153W		YLR358C
YOR145C		YOR157C		YLR361C
YOR151C		YOR158W		YLR362W
YOR153W		YOR168W		YLR367W
YOR158W		YOR181W		YLR369W
YOR168W		YOR188W		YLR371W
YOR181W		YOR192C		YLR372W
YOR188W		YOR192C-C		YLR373C
YOR192C-C		YOR196C		YLR375W
YOR196C		YOR197W		YLR374C
YOR198C		YOR198C		YLR377C
YOR200W		YOR203W		YLR379W
YOR201C		YOR204W		YLR378C
YOR203W		YOR205C		YLR380W
YOR204W		YOR206W		YLR381W
YOR206W		YOR207C		YLR382C
YOR207C		YOR212W		YLR383W
YOR212W		YOR217W		YLR384C
YOR217W		YOR218C		YLR386W
YOR218C		YOR222W		YLR387C
YOR222W		YOR227W		YLR388W
YOR227W		YOR231W		YLR389C
YOR231W		YOR233W		YLR390W
YOR233W		YOR234C		YLR390W-A
YOR234C		YOR235W		YLR392C
YOR236W		YOR236W		YLR394W
YOR237W		YOR237W		YLR395C
YOR239W		YOR239W		YLR397C
YOR247W		YOR247W		YLR398C
YOR248W		YOR248W		YLR399W-A
YOR259C		YOR254C		YLR399C
YOR267C		YOR259C		YLR400W
YOR268C		YOR264W		YLR401C
YOR269W		YOR263C		YLR403W
YOR270C		YOR267C		YLR405W
YOR271C		YOR270C		YLR406C
YOR272W		YOR271C		YLR407W
YOR273C		YOR273C		YLR408C
YOR290C		YOR290C		YLR409C
YOR294W		YOR293W		YLR410W
YOR301W		YOR294W		YLR411W
YOR302W		YOR302W		YLR412W
YOR303W		YOR303W		YLR413W
YOR304W		YOR304W		YLR414C
YOR306C		YOR306C		YLR417W
YOR309C		YOR309C		YLR419W
YOR310C		YOR310C		YLR420W
YOR311C		YOR311C		YLR421C
YOR312C		YOR312C		YLR422W
YOR315W		YOR315W		YLR424W
YOR316C		YOR316C		YLR425W
YOR317W		YOR317W		YLR427W
YOR321W		YOR321W		YLR429W
YOR322C		YOR322C		YLR430W
YOR326W		YOR330C		YLR431C
YOR330C		YOR335C		YLR432W
YOR334W		YOR340C		YLR433C
YOR333C		YOR341W		YLR436C
YOR335C		YOR359W		YLR438C-A
YOR337W		YOR362C		YLR439W
YOR340C		YOR368W		YLR440C
YOR341W		YOR369C		YLR441C
YOR346W		YOR370C		YLR442C
YOR348C		YOR375C		YLR443W
YOR349W		YOR378W		YLR444C
YOR359W		YOR381W		YLR448W
YOR362C		YOR383C		YLR449W
YOR368W		YOR388C		YLR450W
YOR369C		YOR390W		YLR451W
YOR374W		YOR394W		YLR452C
YOR375C		YOR394C-A		YLR454W
YOR378W		YOR396W		YLR455W
YOR381W		YOR396C-A		YLR459W
YOR383C		YPL283W-B		YLR461W
YOR388C		YPL283W-A		YLR462W
YOR390W		YPL283C		YLR464W
YOR393W		YPL282C		YLR463C
YOR394W		YPL281C		YLR466W
YOR394C-A		YPL279C		YLR465C
YOR396W		YPL273W		YLR466C-A
YOR396C-A		YPL272C		YLR466C-B
YPL283W-B		YPL265W		YLR467W
YPL283W-A		YPL263C		YLR467C-A
YPL283C		YPL250W-A		YML133W-B
YPL282C		YPL249C-A		YML133W-A
YPL281C		YPL249C		YML133C
YPL279C		YPL245W		YML132W
YPL270W		YPL244C		YML129C
YPL265W		YPL243W		YML128C
YPL263C		YPL240C		YML127W
YPL250W-A		YPL234C		YML126C
YPL249C-A		YPL231W		YML125C
YPL249C		YPL226W		YML124C
YPL245W		YPL221W		YML123C
YPL244C		YPL220W		YML120C
YPL243W		YPL219W		YML119W
YPL240C		YPL217C		YML118W
YPL234C		YPL214C		YML117W
YPL232W		YPL210C		YML116W-A
YPL231W		YPL207W		YML116W
YPL226W		YPL204W		YML115C
YPL224C		YPL201C		YML114C
YPL221W		YPL198W		YML113W
YPL220W		YPL197C		YML112W
YPL219W		YPL194W		YML111W
YPL217C		YPL191C		YML110C
YPL214C		YPL190C		YML109W
YPL210C		YPL184C		YML107C
YPL207W		YPL160W		YML106W
YPL204W		YPL155C		YML103C
YPL203W		YPL151C		YML102W
YPL201C		YPL150W		YML100W
YPL198W		YPL146C		YML099C
YPL194W		YPL143W		YML096W
YPL191C		YPL142C		YML095C
YPL190C		YPL140C		YML094W
YPL184C		YPL135W		YML094C-A
YPL163C		YPL135C-A		YML093W
YPL162C		YPL134C		YML092C
YPL160W		YPL131W		YML091C
YPL155C		YPL129W		YML088W
YPL151C		YPL127C		YML086C
YPL150W		YPL126W		YML085C
YPL143W		YPL117C		YML083C
YPL142C		YPL116W		YML082W
YPL140C		YPL115C		YML081C-A
YPL135W		YPL112C		YML081W
YPL135C-A		YPL111W		YML080W
YPL134C		YPL110C		YML078W
YPL131W		YPL107W		YML076C
YPL129W		YPL105C		YML075C
YPL127C		YPL094C		YML074C
YPL126W		YPL093W		YML073C
YPL116W		YPL091W		YML072C
YPL115C		YPL090C		YML071C
YPL112C		YPL085W		YML070W
YPL111W		YPL082C		YML069W
YPL110C		YPL081W		YML068W
YPL107W		YPL079W		YML067C
YPL106C		YPL075W		YML065W
YPL105C		YPL070W		YML064C
YPL100W		YPL064C		YML063W
YPL094C		YPL063W		YML062C
YPL093W		YPL061W		YML061C
YPL091W		YPL058C		YML059C
YPL090C		YPL057C		YML058W
YPL085W		YPL055C		YML057W
YPL082C		YPL050C		YML057C-A
YPL081W		YPL049C		YML056C
YPL079W		YPL043W		YML054C
YPL070W		YPL044C		YML054C-A
YPL064C		YPL036W		YML053C
YPL063W		YPL027W		YML052W
YPL061W		YPL023C		YML051W
YPL058C		YPL021W		YML049C
YPL056C		YPL019C		YML048W
YPL055C		YPL016W		YML043C
YPL049C		YPL013C		YML038C
YPL043W		YPL012W		YML037C
YPL044C		YPL009C		YML035C
YPL036W		YPL005W		YML034W
YPL027W		YPR002W		YML034C-A
YPL025C		YPR008W		YML032C
YPL023C		YPR010C		YML031W
YPL021W		YPR017C		YML029W
YPL014W		YPR018W		YML028W
YPL013C		YPR019W		YML027W
YPL012W		YPR024W		YML026C
YPL009C		YPR034W		YML025C
YPL005W		YPR035W		YML024W
YPR008W		YPR036W-A		YML023C
YPR010C		YPR038W		YML022W
YPR018W		YPR039W		YML021C
YPR019W		YPR037C		YML018C
YPR023C		YPR043W		YML017W
YPR024W		YPR044C		YML016C
YPR034W		YPR045C		YML015C
YPR035W		YPR062W		YML014W
YPR036W-A		YPR065W		YML013W
YPR038W		YPR072W		YML012C-A
YPR039W		YPR074C		YML012W
YPR037C		YPR076W		YML011C
YPR040W		YPR075C		YML010W
YPR043W		YPR080W		YML009W-B
YPR044C		YPR081C		YML009C-A
YPR045C		YPR087W		YML009C
YPR056W		YPR088C		YML008C
YPR062W		YPR091C		YML007W
YPR064W		YPR092W		YML006C
YPR065W		YPR102C		YML005W
YPR072W		YPR104C		YML004C
YPR074C		YPR110C		YML001W
YPR076W		YPR112C		YMR001C
YPR075C		YPR119W		YMR002W
YPR080W		YPR122W		YMR004W
YPR081C		YPR124W		YMR005W
YPR087W		YPR123C		YMR006C
YPR088C		YPR125W		YMR008C
YPR091C		YPR126C		YMR010W
YPR092W		YPR129W		YMR011W
YPR102C		YPR132W		YMR012W
YPR104C		YPR138C		YMR013C
YPR110C		YPR145W		YMR013W-A
YPR112C		YPR148C		YMR014W
YPR119W		YPR150W		YMR015C
YPR122W		YPR151C		YMR016C
YPR124W		YPR152C		YMR017W
YPR125W		YPR154W		YMR019W
YPR126C		YPR156C		YMR020W
YPR129W		YPR159W		YMR024W
YPR132W		YPR161C		YMR028W
YPR138C		YPR163C		YMR029C
YPR143W		YPR165W		YMR030W
YPR142C		YPR169W		YMR031C
YPR145W		YPR171W		YMR032W
YPR148C		YPR173C		YMR034C
YPR149W		YPR181C		YMR037C
YPR150W		YPR183W		YMR038C
YPR151C		YPR190C		YMR039C
YPR152C		YPR191W		YMR042W
YPR154W		YPR192W		YMR043W
YPR156C		YPR194C		YMR044W
YPR159W		YPR198W		YMR046W-A
YPR161C		YPR202W		YMR047C
YPR163C		YPR203W		YMR048W
YPR165W		YPR204W		YMR049C
YPR169W		YPR204C-A		YMR053C
YPR171W		YBL113W-A		YMR054W
YPR173C		YBL113C		YMR055C
YPR181C		YBL112C		YMR056C
YPR183W		YBL111C		YMR058W
YPR184W		YBL109W		YMR059W
YPR190C		YBL108C-A		YMR060C
YPR192W		YBL108W		YMR061W
YPR195C		YBL107W-A		YMR062C
YPR202W		YBL105C		YMR067C
YPR203W		YBL104C		YMR068W
YPR204W		YBL099W		YMR070W
YPR204C-A		YBL092W		YMR071C
YBL113W-A		YBL087C		YMR072W
YBL113C		YBL086C		YMR075W
YBL112C		YBL085W		YMR076C
YBL111C		YBL081W		YMR078C
YBL109W		YBL080C		YMR080C
YBL108C-A		YBL079W		YMR081C
YBL108W		YBL077W		YMR083W
YBL105C		YBL076C		YMR086W
YBL104C		YBL074C		YMR086C-A
YBL099W		YBL072C		YMR087W
YBL092W		YBL067C		YMR088C
YBL091C		YBL066C		YMR089C
YBL087C		YBL061C		YMR090W
YBL085W		YBL058W		YMR091C
YBL081W		YBL053W		YMR092C
YBL080C		YBL052C		YMR093W
YBL079W		YBL047C		YMR094W
YBL077W		YBL046W		YMR096W
YBL076C		YBL042C		YMR100W
YBL072C		YBL040C		YMR102C
YBL067C		YBL039C-A		YMR105C
YBL061C		YBL039C		YMR106C
YBL058W		YBL033C		YMR108W
YBL054W		YBL030C		YMR109W
YBL053W		YBL027W		YMR111C
YBL052C		YBL024W		YMR115W
YBL047C		YBL022C		YMR116C
YBL046W		YBL017C		YMR119W
YBL042C		YBL011W		YMR119W-A
YBL040C		YBL007C		YMR120C
YBL039C-A		YBL005W		YMR121C
YBL039C		YBL004W		YMR122W-A
YBL033C		YBL003C		YMR124W
YBL030C		YBL002W		YMR128W
YBL027W		YBL001C		YMR129W
YBL017C		YBR004C		YMR131C
YBL011W		YBR009C		YMR133W
YBL010C		YBR011C		YMR135C
YBL007C		YBR021W		YMR136W
YBL005W		YBR023C		YMR140W
YBL004W		YBR025C		YMR141C
YBL003C		YBR026C		YMR142C
YBR004C		YBR028C		YMR143W
YBR008C		YBR029C		YMR144W
YBR009C		YBR031W		YMR145C
YBR013C		YBR034C		YMR146C
YBR021W		YBR036C		YMR147W
YBR023C		YBR039W		YMR148W
YBR025C		YBR043C		YMR150C
YBR029C		YBR048W		YMR153W
YBR031W		YBR049C		YMR158W
YBR032W		YBR068C		YMR160W
YBR034C		YBR069C		YMR162C
YBR036C		YBR078W		YMR164C
YBR038W		YBR079C		YMR166C
YBR039W		YBR081C		YMR167W
YBR043C		YBR083W		YMR168C
YBR048W		YBR084W		YMR171C
YBR051W		YBR084C-A		YMR172W
YBR050C		YBR086C		YMR173W
YBR068C		YBR101C		YMR173W-A
YBR069C		YBR107C		YMR176W
YBR078W		YBR112C		YMR179W
YBR079C		YBR113W		YMR181C
YBR081C		YBR115C		YMR182C
YBR083W		YBR118W		YMR182W-A
YBR084W		YBR119W		YMR183C
YBR084C-A		YBR121C-A		YMR184W
YBR086C		YBR121C		YMR185W
YBR090C		YBR123C		YMR186W
YBR105C		YBR126C		YMR187C
YBR107C		YBR133C		YMR188C
YBR108W		YBR140C		YMR190C
YBR112C		YBR143C		YMR192W
YBR113W		YBR146W		YMR194W
YBR114W		YBR148W		YMR193C-A
YBR115C		YBR152W		YMR196W
YBR117C		YBR154C		YMR198W
YBR118W		YBR155W		YMR199W
YBR119W		YBR158W		YMR200W
YBR121C		YBR161W		YMR201C
YBR123C		YBR162C		YMR202W
YBR126C		YBR172C		YMR203W
YBR132C		YBR179C		YMR204C
YBR140C		YBR181C		YMR205C
YBR143C		YBR188C		YMR206W
YBR146W		YBR189W		YMR207C
YBR148W		YBR191W		YMR208W
YBR152W		YBR191W-A		YMR211W
YBR154C		YBR192W		YMR212C
YBR155W		YBR196C		YMR213W
YBR162C		YBR198C		YMR214W
YBR172C		YBR200W		YMR215W
YBR181C		YBR202W		YMR216C
YBR189W		YBR208C		YMR217W
YBR191W		YBR212W		YMR218C
YBR191W-A		YBR218C		YMR219W
YBR192W		YBR230W-A		YMR220W
YBR196C		YBR231C		YMR221C
YBR198C		YBR238C		YMR222C
YBR200W		YBR243C		YMR223W
YBR208C		YBR249C		YMR224C
YBR212W		YBR255W		YMR225C
YBR218C		YBR267W		YMR226C
YBR230W-A		YBR273C		YMR227C
YBR231C		YBR275C		YMR228W
YBR232C		YBR281C		YMR229C
YBR238C		YBR283C		YMR230W
YBR243C		YBR286W		YMR230W-A
YBR255W		YBR287W		YMR231W
YBR267W		YBR294W		YMR234W
YBR273C		YBR301W		YMR235C
YBR281C		YBR300C		YMR237W
YBR283C		YBR302C		YMR238W
YBR286W		YCL076W		YMR239C
YBR289W		YCL073C		YMR241W
YBR298C		YCL069W		YMR242C
YBR299W		YCL068C		YMR243C
YBR301W		YCL067C		YMR244W
YBR300C		YCL066W		YMR245W
YBR302C		YCL065W		YMR244C-A
YCL076W		YCL064C		YMR246W
YCL073C		YCL063W		YMR247C
YCL069W		YCL061C		YMR251W
YCL068C		YCL059C		YMR251W-A
YCL067C		YCL054W		YMR253C
YCL066W		YCL045C		YMR259C
YCL065W		YCL043C		YMR260C
YCL064C		YCL039W		YMR263W
YCL063W		YCL037C		YMR266W
YCL059C		YCL032W		YMR267W
YCL054W		YCL030C		YMR269W
YCL045C		YCL028W		YMR271C
YCL039W		YCL025C		YMR272C
YCL037C		YCL024W		YMR273C
YCL032W		YCL018W		YMR275C
YCL028W		YCL017C		YMR276W
YCL025C		YCL011C		YMR277W
YCL024W		YCL010C		YMR279C
YCL023C		YCL005W-A		YMR280C
YCL018W		YCL007C		YMR285C
YCL014W		YCL005W		YMR288W
YCL011C		YCR004C		YMR290C
YCL005W-A		YCR008W		YMR291W
YCL007C		YCR010C		YMR294W
YCL005W		YCR012W		YMR295C
YCR004C		YCR013C		YMR296C
YCR010C		YCR014C		YMR297W
YCR012W		YCR026C		YMR300C
YCR013C		YCR031C		YMR301C
YCR018C		YCR032W		YMR302C
YCR026C		YCR033W		YMR303C
YCR031C		YCR034W		YMR304W
YCR032W		YCR035C		YMR304C-A
YCR033W		YCR037C		YMR305C
YCR034W		YCR038W-A		YMR306W
YCR035C		YCR038C		YMR307W
YCR037C		YCR039C		YMR307C-A
YCR038C		YCR040W		YMR308C
YCR039C		YCR041W		YMR309C
YCR040W		YCR042C		YMR310C
YCR041W		YCR047W-A		YMR311C
YCR042C		YCR047C		YMR314W
YCR045W-A		YCR048W		YMR315W
YCR045C		YCR053W		YMR317W
YCR046C		YCR057C		YMR316C-B
YCR047W-A		YCR061W		YMR318C
YCR047C		YCR063W		YMR319C
YCR048W		YCR064C		YMR321C
YCR052W		YCR065W		YMR322C
YCR053W		YCR069W		YMR323W
YCR057C		YCR076C		YMR325W
YCR061W		YCR077C		YMR326C
YCR063W		YCR084C		YNL339W-B
YCR064C		YCR087W		YNL339W-A
YCR065W		YCR087C-A		YNL339C
YCR069W		YCR089W		YNL338W
YCR076C		YCR093W		YNL337W
YCR077C		YCR096C		YNL336W
YCR084C		YCR097W		YNL335W
YCR087W		YCR104W		YNL333W
YCR087C-A		YCR106W		YNL332W
YCR089W		YCR107W		YNL331C
YCR093W		YCR108C		YNL330C
YCR096C		YDL248W		YNL329C
YCR104W		YDL247W-A		YNL327W
YCR106W		YDL247W		YNL326C
YCR107W		YDL246C		YNL323W
YCR108C		YDL245C		YNL322C
YDL248W		YDL244W		YNL321W
YDL247W-A		YDL243C		YNL320W
YDL247W		YDL231C		YNL317W
YDL246C		YDL229W		YNL314W
YDL245C		YDL228C		YNL313C
YDL244W		YDL215C		YNL312W
YDL243C		YDL213C		YNL309W
YDL234C		YDL212W		YNL308C
YDL233W		YDL210W		YNL307C
YDL231C		YDL209C		YNL304W
YDL229W		YDL204W		YNL303W
YDL228C		YDL202W		YNL302C
YDL227C		YDL195W		YNL301C
YDL226C		YDL192W		YNL300W
YDL225W		YDL191W		YNL299W
YDL224C		YDL190C		YNL298W
YDL223C		YDL189W		YNL295W
YDL215C		YDL186W		YNL294C
YDL213C		YDL185W		YNL293W
YDL212W		YDL182W		YNL292W
YDL210W		YDL175C		YNL291C
YDL209C		YDL174C		YNL289W
YDL208W		YDL173W		YNL288W
YDL206W		YDL172C		YNL287W
YDL205C		YDL171C		YNL284C
YDL204W		YDL167C		YNL283C
YDL202W		YDL161W		YNL281W
YDL201W		YDL160C		YNL280C
YDL198C		YDL153C		YNL279W
YDL196W		YDL148C		YNL278W
YDL195W		YDL147W		YNL277W
YDL192W		YDL145C		YNL276C
YDL191W		YDL143W		YNL275W
YDL190C		YDL140C		YNL274C
YDL189W		YDL138W		YNL273W
YDL186W		YDL136W		YNL272C
YDL187C		YDL133W		YNL271C
YDL185W		YDL131W		YNL270C
YDL182W		YDL130W		YNL268W
YDL181W		YDL128W		YNL267W
YDL177C		YDL126C		YNL263C
YDL175C		YDL122W		YNL262W
YDL174C		YDL118W		YNL258C
YDL173W		YDL119C		YNL257C
YDL172C		YDL117W		YNL256W
YDL171C		YDL112W		YNL252C
YDL170W		YDL110C		YNL251C
YDL168W		YDL095W		YNL250W
YDL167C		YDL093W		YNL249C
YDL164C		YDL088C		YNL248C
YDL161W		YDL086W		YNL247W
YDL160C		YDL086C-A		YNL246W
YDL159W		YDL084W		YNL245C
YDL153C		YDL083C		YNL243W
YDL152W		YDL082W		YNL242W
YDL148C		YDL081C		YNL241C
YDL147W		YDL080C		YNL239W
YDL145C		YDL076C		YNL238W
YDL143W		YDL075W		YNL237W
YDL141W		YDL070W		YNL236W
YDL140C		YDL065C		YNL233W
YDL138W		YDL060W		YNL232W
YDL136W		YDL056W		YNL231C
YDL135C		YDL055C		YNL230C
YDL133W		YDL053C		YNL229C
YDL131W		YDL052C		YNL228W
YDL130W		YDL047W		YNL227C
YDL129W		YDL033C		YNL224C
YDL128W		YDL031W		YNL223W
YDL127W		YDL022W		YNL221C
YDL126C		YDL017W		YNL220W
YDL123W		YDL014W		YNL217W
YDL122W		YDL013W		YNL216W
YDL119C		YDL007W		YNL215W
YDL118W		YDL006W		YNL210W
YDL117W		YDL003W		YNL209W
YDL112W		YDR007W		YNL208W
YDL110C		YDR008C		YNL207W
YDL109C		YDR011W		YNL206C
YDL104C		YDR012W		YNL201C
YDL099W		YDR017C		YNL200C
YDL095W		YDR018C		YNL199C
YDL093W		YDR019C		YNL197C
YDL088C		YDR023W		YNL192W
YDL087C		YDR025W		YNL191W
YDL086W		YDR026C		YNL190W
YDL086C-A		YDR028C		YNL189W
YDL084W		YDR030C		YNL188W
YDL083C		YDR033W		YNL186W
YDL082W		YDR035W		YNL185C
YDL081C		YDR037W		YNL183C
YDL080C		YDR038C		YNL182C
YDL079C		YDR039C		YNL181W
YDL078C		YDR040C		YNL180C
YDL076C		YDR046C		YNL178W
YDL075W		YDR047W		YNL177C
YDL070W		YDR050C		YNL176C
YDL071C		YDR052C		YNL174W
YDL065C		YDR054C		YNL175C
YDL060W		YDR055W		YNL172W
YDL059C		YDR062W		YNL170W
YDL058W		YDR064W		YNL169C
YDL056W		YDR077W		YNL167C
YDL055C		YDR080W		YNL166C
YDL053C		YDR081C		YNL163C
YDL052C		YDR087C		YNL162W
YDL051W		YDR088C		YNL161W
YDL050C		YDR090C		YNL160W
YDL048C		YDR091C		YNL159C
YDL047W		YDR093W		YNL158W
YDL039C		YDR096W		YNL157W
YDL037C		YDR097C		YNL156C
YDL035C		YDR099W		YNL154C
YDL033C		YDR109C		YNL152W
YDL031W		YDR120C		YNL151C
YDL030W		YDR121W		YNL150W
YDL024C		YDR122W		YNL149C
YDL022W		YDR127W		YNL146C-A
YDL019C		YDR129C		YNL146W
YDL017W		YDR131C		YNL145W
YDL015C		YDR133C		YNL144C
YDL014W		YDR135C		YNL142W
YDL013W		YDR143C		YNL140C
YDL007W		YDR144C		YNL139C
YDL006W		YDR150W		YNL138W
YDL003W		YDR154C		YNL137C
YDR001C		YDR155C		YNL136W
YDR007W		YDR162C		YNL134C
YDR008C		YDR170C		YNL132W
YDR009W		YDR172W		YNL130C
YDR010C		YDR181C		YNL127W
YDR011W		YDR184C		YNL125C
YDR012W		YDR186C		YNL124W
YDR014W-A		YDR188W		YNL123W
YDR015C		YDR190C		YNL121C
YDR017C		YDR194C		YNL119W
YDR018C		YDR196C		YNL118C
YDR019C		YDR208W		YNL116W
YDR023W		YDR214W		YNL115C
YDR025W		YDR225W		YNL112W
YDR026C		YDR228C		YNL111C
YDR028C		YDR232W		YNL107W
YDR030C		YDR233C		YNL104C
YDR033W		YDR234W		YNL103W
YDR034C		YDR238C		YNL102W
YDR035W		YDR259C		YNL101W
YDR037W		YDR280W		YNL100W
YDR038C		YDR293C		YNL099C
YDR039C		YDR297W		YNL098C
YDR040C		YDR299W		YNL097W-A
YDR044W		YDR302W		YNL097C
YDR046C		YDR310C		YNL096C
YDR047W		YDR311W		YNL095C
YDR050C		YDR312W		YNL094W
YDR052C		YDR316W		YNL093W
YDR054C		YDR319C		YNL091W
YDR055W		YDR324C		YNL088W
YDR059C		YDR326C		YNL087W
YDR060W		YDR329C		YNL085W
YDR062W		YDR334W		YNL083W
YDR064W		YDR335W		YNL082W
YDR070C		YDR341C		YNL079C
YDR072C		YDR342C		YNL078W
YDR073W		YDR343C		YNL077W
YDR077W		YDR345C		YNL076W
YDR080W		YDR346C		YNL075W
YDR081C		YDR348C		YNL074C
YDR083W		YDR353W		YNL073W
YDR087C		YDR359C		YNL071W
YDR088C		YDR365C		YNL069C
YDR090C		YDR381W		YNL068C
YDR091C		YDR382W		YNL067W
YDR093W		YDR384C		YNL066W
YDR096W		YDR385W		YNL065W
YDR097C		YDR388W		YNL064C
YDR098C		YDR389W		YNL063W
YDR101C		YDR390C		YNL062C
YDR107C		YDR392W		YNL061W
YDR108W		YDR393W		YNL059C
YDR109C		YDR399W		YNL058C
YDR113C		YDR404C		YNL056W
YDR119W		YDR406W		YNL055C
YDR119W-A		YDR411C		YNL054W
YDR120C		YDR412W		YNL053W
YDR121W		YDR413C		YNL052W
YDR122W		YDR418W		YNL047C
YDR124W		YDR417C		YNL046W
YDR127W		YDR420W		YNL045W
YDR129C		YDR427W		YNL044W
YDR131C		YDR432W		YNL043C
YDR133C		YDR433W		YNL042W-B
YDR135C		YDR444W		YNL042W
YDR138W		YDR447C		YNL039W
YDR141C		YDR450W		YNL038W
YDR143C		YDR457W		YNL037C
YDR144C		YDR458C		YNL036W
YDR145W		YDR460W		YNL035C
YDR150W		YDR465C		YNL034W
YDR149C		YDR471W		YNL033W
YDR153C		YDR473C		YNL032W
YDR159W		YDR477W		YNL031C
YDR161W		YDR481C		YNL030W
YDR162C		YDR485C		YNL029C
YDR163W		YDR488C		YNL027W
YDR170C		YDR492W		YNL026W
YDR171W		YDR496C		YNL024C-A
YDR172W		YDR497C		YNL024C
YDR173C		YDR500C		YNL023C
YDR176W		YDR507C		YNL022C
YDR177W		YDR508C		YNL021W
YDR181C		YDR524C-B		YNL020C
YDR184C		YDR527W		YNL019C
YDR186C		YDR528W		YNL018C
YDR188W		YDR542W		YNL017C
YDR189W		YDR543C		YNL016W
YDR190C		YDR544C		YNL011C
YDR192C		YDR545W		YNL009W
YDR194C		YDR545C-A		YNL008C
YDR196C		YEL077W-A		YNL007C
YDR205W		YEL077C		YNL006W
YDR208W		YEL075W-A		YNL005C
YDR210W		YEL076C-A		YNL004W
YDR209C		YEL076C		YNL003C
YDR211W		YEL075C		YNL002C
YDR214W		YEL074W		YNL001W
YDR217C		YEL069C		YNR001C
YDR225W		YEL065W		YNR002C
YDR226W		YEL063C		YNR006W
YDR227W		YEL060C		YNR008W
YDR228C		YEL053W-A		YNR009W
YDR229W		YEL054C		YNR010W
YDR232W		YEL049W		YNR011C
YDR233C		YEL046C		YNR012W
YDR234W		YEL045C		YNR013C
YDR238C		YEL040W		YNR014W
YDR239C		YEL039C		YNR015W
YDR246W		YEL037C		YNR016C
YDR251W		YEL036C		YNR017W
YDR256C		YEL035C		YNR018W
YDR257C		YEL034W		YNR019W
YDR259C		YEL033W		YNR020C
YDR261C		YEL034C-A		YNR021W
YDR263C		YEL032W		YNR023W
YDR266C		YEL031W		YNR024W
YDR270W		YEL027W		YNR025C
YDR269C		YEL025C		YNR026C
YDR274C		YEL024W		YNR028W
YDR275W		YEL021W		YNR030W
YDR276C		YEL018W		YNR031C
YDR280W		YEL015W		YNR032C-A
YDR283C		YEL009C		YNR035C
YDR285W		YEL007W		YNR036C
YDR291W		YEL006W		YNR038W
YDR292C		YEL003W		YNR039C
YDR293C		YEL002C		YNR042W
YDR294C		YER001W		YNR041C
YDR297W		YER002W		YNR043W
YDR299W		YER007C-A		YNR044W
YDR300C		YER008C		YNR045W
YDR302W		YER011W		YNR046W
YDR309C		YER014W		YNR047W
YDR310C		YER019W		YNR051C
YDR311W		YER021W		YNR052C
YDR312W		YER025W		YNR053C
YDR313C		YER026C		YNR054C
YDR316W		YER029C		YNR055C
YDR317W		YER036C		YNR056C
YDR319C		YER040W		YNR062C
YDR324C		YER043C		YNR065C
YDR325W		YER045C		YNR067C
YDR326C		YER048C		YNR072W
YDR329C		YER049W		YNR076W
YDR334W		YER052C		YNR077C
YDR335W		YER053C		YOL166W-A
YDR336W		YER055C		YOL165C
YDR341C		YER056C		YOL161C
YDR342C		YER056C-A		YOL158C
YDR343C		YER060W-A		YOL157C
YDR345C		YER064C		YOL156W
YDR346C		YER070W		YOL155C
YDR348C		YER073W		YOL154W
YDR349C		YER074W		YOL152W
YDR353W		YER078W-A		YOL148C
YDR359C		YER081W		YOL145C
YDR365C		YER084W-A		YOL144W
YDR369C		YER085C		YOL140W
YDR374C		YER086W		YOL139C
YDR381W		YER088C		YOL138C
YDR382W		YER089C		YOL137W
YDR384C		YER091C		YOL136C
YDR385W		YER093C		YOL135C
YDR386W		YER099C		YOL132W
YDR388W		YER102W		YOL130W
YDR389W		YER110C		YOL129W
YDR390C		YER114C		YOL127W
YDR392W		YER117W		YOL126C
YDR393W		YER118C		YOL124C
YDR398W		YER120W		YOL123W
YDR399W		YER119C-A		YOL122C
YDR404C		YER123W		YOL121C
YDR406W		YER125W		YOL120C
YDR409W		YER126C		YOL119C
YDR411C		YER127W		YOL116W
YDR412W		YER128W		YOL115W
YDR413C		YER131W		YOL113W
YDR418W		YER132C		YOL112W
YDR417C		YER133W		YOL111C
YDR419W		YER136W		YOL109W
YDR420W		YER137W-A		YOL108C
YDR427W		YER137C		YOL105C
YDR432W		YER141W		YOL104C
YDR433W		YER145C		YOL103W
YDR436W		YER147C		YOL100W
YDR440W		YER148W		YOL099C
YDR443C		YER147C-A		YOL098C
YDR444W		YER151C		YOL097W-A
YDR447C		YER154W		YOL097C
YDR450W		YER158W-A		YOL096C
YDR452W		YER159C		YOL093W
YDR456W		YER161C		YOL092W
YDR457W		YER164W		YOL090W
YDR458C		YER165W		YOL089C
YDR460W		YER166W		YOL087C
YDR464W		YER167W		YOL086W-A
YDR465C		YER172C		YOL086C
YDR466W		YER176W		YOL084W
YDR471W		YER177W		YOL083W
YDR473C		YER184C		YOL081W
YDR475C		YER188C-A		YOL080C
YDR477W		YER189W		YOL078W
YDR479C		YER190W		YOL077W-A
YDR481C		YER190C-A		YOL077C
YDR485C		YER190C-B		YOL076W
YDR488C		YFL068W		YOL075C
YDR490C		YFL067W		YOL073C
YDR492W		YFL066C		YOL072W
YDR496C		YFL065C		YOL071W
YDR497C		YFL064C		YOL070C
YDR498C		YFL063W		YOL068C
YDR499W		YFL062W		YOL067C
YDR500C		YFL058W		YOL066C
YDR502C		YFL057C		YOL065C
YDR505C		YFL050C		YOL064C
YDR506C		YFL039C		YOL062C
YDR507C		YFL038C		YOL061W
YDR508C		YFL037W		YOL060C
YDR514C		YFL034W		YOL059W
YDR515W		YFL031W		YOL058W
YDR524C		YFL026W		YOL054W
YDR524C-B		YFL024C		YOL052C
YDR525W		YFL023W		YOL051W
YDR524C-A		YFL022C		YOL050C
YDR527W		YFL021W		YOL049W
YDR528W		YFL021C-A		YOL048C
YDR534C		YFL020C		YOL047C
YDR536W		YFL018C		YOL045W
YDR542W		YFL016C		YOL046C
YDR543C		YFL013W-A		YOL043C
YDR544C		YFL013C		YOL041C
YDR545W		YFL010W-A		YOL040C
YDR545C-A		YFL010C		YOL039W
YEL077W-A		YFL007W		YOL038C-A
YEL077C		YFL002C		YOL038W
YEL075W-A		YFL001W		YOL036W
YEL076C-A		YFR004W		YOL037C
YEL076C		YFR009W		YOL035C
YEL075C		YFR010W		YOL034W
YEL074W		YFR012W		YOL030W
YEL069C		YFR015C		YOL029C
YEL065W		YFR016C		YOL028C
YEL063C		YFR018C		YOL027C
YEL060C		YFR028C		YOL025W
YEL059C-A		YFR031C		YOL023W
YEL059W		YFR031C-A		YOL021C
YEL053W-A		YFR032C		YOL020W
YEL054C		YFR032C-A		YOL019W
YEL049W		YFR033C		YOL018C
YEL046C		YFR034C		YOL017W
YEL045C		YFR034W-A		YOL016C
YEL044W		YFR036W		YOL015W
YEL040W		YFR036W-A		YOL013C
YEL039C		YFR037C		YOL011W
YEL037C		YFR041C		YOL010W
YEL036C		YFR055W		YOL009C
YEL035C		YFR057W		YOL007C
YEL034W		YGL261C		YOL006C
YEL033W		YGL260W		YOL005C
YEL034C-A		YGL256W		YOL004W
YEL032W		YGL253W		YOL002C
YEL031W		YGL252C		YOR001W
YEL027W		YGL245W		YOR002W
YEL021W		YGL235W		YOR003W
YEL018W		YGL234W		YOR005C
YEL015W		YGL225W		YOR006C
YEL009C		YGL224C		YOR007C
YEL007W		YGL215W		YOR008C
YER002W		YGL214W		YOR008W-B
YER007C-A		YGL213C		YOR009W
YER008C		YGL210W		YOR011W
YER011W		YGL207W		YOR014W
YER014W		YGL206C		YOR015W
YER019W		YGL203C		YOR018W
YER021W		YGL202W		YOR023C
YER023W		YGL201C		YOR025W
YER025W		YGL198W		YOR026W
YER026C		YGL192W		YOR027W
YER036C		YGL190C		YOR028C
YER040W		YGL189C		YOR030W
YER043C		YGL186C		YOR031W
YER045C		YGL178W		YOR032C
YER048C		YGL177W		YOR033C
YER052C		YGL173C		YOR034C
YER054C		YGL172W		YOR038C
YER056C		YGL171W		YOR039W
YER056C-A		YGL167C		YOR040W
YER060W-A		YGL164C		YOR042W
YER070W		YGL162W		YOR041C
YER073W		YGL150C		YOR043W
YER074W		YGL149W		YOR046C
YER083C		YGL148W		YOR047C
YER084W		YGL147C		YOR048C
YER084W-A		YGL139W		YOR049C
YER085C		YGL137W		YOR051C
YER086W		YGL135W		YOR052C
YER088C		YGL133W		YOR053W
YER088W-B		YGL130W		YOR054C
YER089C		YGL123W		YOR056C
YER091C		YGL123C-A		YOR058C
YER093C		YGL122C		YOR059C
YER099C		YGL120C		YOR062C
YER102W		YGL103W		YOR063W
YER104W		YGL102C		YOR064C
YER110C		YGL097W		YOR065W
YER117W		YGL095C		YOR066W
YER120W		YGL089C		YOR067C
YER119C-A		YGL083W		YOR069W
YER123W		YGL078C		YOR068C
YER125W		YGL077C		YOR071C
YER126C		YGL076C		YOR073W
YER127W		YGL075C		YOR074C
YER128W		YGL073W		YOR078W
YER131W		YGL066W		YOR079C
YER133W		YGL062W		YOR081C
YER136W		YGL055W		YOR083W
YER137W-A		YGL053W		YOR082C
YER137C		YGL049C		YOR084W
YER141W		YGL047W		YOR085W
YER145C		YGL045W		YOR086C
YER147C		YGL044C		YOR089C
YER148W		YGL038C		YOR090C
YER147C-A		YGL035C		YOR091W
YER154W		YGL031C		YOR092W
YER158W-A		YGL030W		YOR093C
YER159C		YGL023C		YOR094W
YER161C		YGL022W		YOR095C
YER164W		YGL014W		YOR096W
YER165W		YGL013C		YOR097C
YER166W		YGL011C		YOR098C
YER167W		YGL009C		YOR099W
YER171W		YGL008C		YOR100C
YER172C		YGL006W		YOR101W
YER176W		YGL001C		YOR102W
YER177W		YGR004W		YOR103C
YER184C		YGR005C		YOR104W
YER188C-A		YGR009C		YOR105W
YER189W		YGR014W		YOR106W
YER190W		YGR021W		YOR107W
YER190C-A		YGR023W		YOR108W
YER190C-B		YGR026W		YOR108C-A
YFL068W		YGR027C		YOR109W
YFL067W		YGR032W		YOR110W
YFL066C		YGR034W		YOR112W
YFL065C		YGR041W		YOR113W
YFL064C		YGR042W		YOR116C
YFL063W		YGR054W		YOR117W
YFL062W		YGR055W		YOR118W
YFL058W		YGR056W		YOR119C
YFL057C		YGR060W		YOR122C
YFL055W		YGR068C		YOR123C
YFL050C		YGR078C		YOR127W
YFL039C		YGR079W		YOR128C
YFL038C		YGR083C		YOR129C
YFL034W		YGR084C		YOR132W
YFL032W		YGR085C		YOR133W
YFL031W		YGR086C		YOR134W
YFL026W		YGR089W		YOR136W
YFL024C		YGR092W		YOR135C
YFL023W		YGR094W		YOR138C
YFL021C-A		YGR097W		YOR140W
YFL021W		YGR103W		YOR139C
YFL020C		YGR116W		YOR141C
YFL016C		YGR115C		YOR142W
YFL015C		YGR118W		YOR146W
YFL013W-A		YGR119C		YOR145C
YFL013C		YGR121C		YOR147W
YFL007W		YGR123C		YOR151C
YFL002C		YGR124W		YOR153W
YFL001W		YGR130C		YOR154W
YFR004W		YGR136W		YOR156C
YFR012W		YGR137W		YOR157C
YFR013W		YGR138C		YOR158W
YFR015C		YGR142W		YOR159C
YFR016C		YGR147C		YOR161W-A
YFR018C		YGR148C		YOR161W-B
YFR028C		YGR151C		YOR161C
YFR031C-A		YGR152C		YOR162C
YFR032C		YGR155W		YOR163W
YFR033C		YGR156W		YOR165W
YFR034C		YGR160W		YOR166C
YFR034W-A		YGR159C		YOR168W
YFR035C		YGR162W		YOR169C
YFR036W		YGR163W		YOR172W
YFR036W-A		YGR164W		YOR175C
YFR037C		YGR169C-A		YOR181W
YFR041C		YGR173W		YOR184W
YGL263W		YGR174C		YOR185C
YGL262W		YGR175C		YOR187W
YGL261C		YGR178C		YOR188W
YGL260W		YGR184C		YOR190W
YGL258W		YGR185C		YOR191W
YGL256W		YGR186W		YOR192C
YGL253W		YGR187C		YOR192C-C
YGL252C		YGR189C		YOR194C
YGL245W		YGR191W		YOR196C
YGL236C		YGR190C		YOR197W
YGL235W		YGR192C		YOR198C
YGL234W		YGR193C		YOR200W
YGL225W		YGR200C		YOR201C
YGL224C		YGR202C		YOR202W
YGL215W		YGR204W		YOR203W
YGL210W		YGR210C		YOR204W
YGL209W		YGR211W		YOR205C
YGL206C		YGR214W		YOR206W
YGL203C		YGR217W		YOR207C
YGL202W		YGR225W		YOR208W
YGL201C		YGR226C		YOR209C
YGL192W		YGR228W		YOR210W
YGL189C		YGR229C		YOR211C
YGL186C		YGR234W		YOR212W
YGL178W		YGR235C		YOR213C
YGL177W		YGR240C		YOR216C
YGL173C		YGR241C		YOR217W
YGL172W		YGR245C		YOR218C
YGL171W		YGR251W		YOR222W
YGL167C		YGR253C		YOR223W
YGL164C		YGR254W		YOR227W
YGL162W		YGR258C		YOR230W
YGL150C		YGR264C		YOR231W
YGL149W		YGR266W		YOR233W
YGL148W		YGR270W		YOR234C
YGL140C		YGR278W		YOR236W
YGL139W		YGR279C		YOR237W
YGL137W		YGR280C		YOR238W
YGL135W		YGR281W		YOR239W
YGL133W		YGR282C		YOR241W
YGL130W		YGR284C		YOR243C
YGL123W		YGR285C		YOR244W
YGL123C-A		YGR287C		YOR245C
YGL122C		YGR289C		YOR246C
YGL120C		YGR294W		YOR247W
YGL103W		YGR293C		YOR248W
YGL102C		YGR295C		YOR249C
YGL097W		YGR296W		YOR254C
YGL083W		YGR296C-A		YOR259C
YGL078C		YGR296C-B		YOR260W
YGL077C		YHL050W-A		YOR261C
YGL076C		YHL050C		YOR262W
YGL075C		YHL049C		YOR264W
YGL073W		YHL048C-A		YOR263C
YGL066W		YHL048W		YOR267C
YGL062W		YHL046C		YOR268C
YGL055W		YHL038C		YOR269W
YGL053W		YHL036W		YOR270C
YGL049C		YHL034W-A		YOR271C
YGL047W		YHL034C		YOR272W
YGL045W		YHL033C		YOR273C
YGL044C		YHL029C		YOR274W
YGL038C		YHL028W		YOR276W
YGL036W		YHL026C		YOR277C
YGL035C		YHL020C		YOR281C
YGL031C		YHL019W-A		YOR283W
YGL029W		YHL019C		YOR284W
YGL023C		YHL015W		YOR290C
YGL022W		YHL011C		YOR291W
YGL011C		YHL007C		YOR293W
YGL009C		YHL003C		YOR294W
YGL008C		YHL001W		YOR298W
YGL007W		YHR003C		YOR298C-A
YGL006W		YHR006W		YOR299W
YGL001C		YHR007C		YOR301W
YGR004W		YHR010W		YOR302W
YGR009C		YHR015W		YOR303W
YGR014W		YHR016C		YOR304W
YGR021W		YHR019C		YOR305W
YGR023W		YHR020W		YOR306C
YGR022C		YHR021C		YOR307C
YGR026W		YHR023W		YOR308C
YGR027C		YHR025W		YOR309C
YGR032W		YHR027C		YOR310C
YGR034W		YHR030C		YOR311C
YGR041W		YHR037W		YOR312C
YGR042W		YHR039C		YOR313C
YGR051C		YHR042W		YOR315W
YGR054W		YHR046C		YOR316C
YGR055W		YHR050W		YOR317W
YGR056W		YHR052W-A		YOR319W
YGR059W		YHR053C		YOR321W
YGR060W		YHR054C		YOR322C
YGR068C		YHR054W-A		YOR323C
YGR077C		YHR055C		YOR324C
YGR078C		YHR056C		YOR326W
YGR079W		YHR056W-A		YOR327C
YGR084C		YHR063W-A		YOR328W
YGR085C		YHR064C		YOR329C
YGR086C		YHR066W		YOR330C
YGR087C		YHR074W		YOR334W
YGR089W		YHR076W		YOR333C
YGR092W		YHR077C		YOR335W-A
YGR094W		YHR084W		YOR335C
YGR097W		YHR089C		YOR337W
YGR103W		YHR092C		YOR339C
YGR116W		YHR094C		YOR340C
YGR115C		YHR096C		YOR341W
YGR118W		YHR098C		YOR342C
YGR119C		YHR099W		YOR344C
YGR121C		YHR128W		YOR346W
YGR124W		YHR135C		YOR347C
YGR136W		YHR137W		YOR348C
YGR137W		YHR137C-A		YOR349W
YGR138C		YHR141C		YOR353C
YGR142W		YHR143W		YOR355W
YGR145W		YHR146W		YOR356W
YGR146C-A		YHR154W		YOR359W
YGR147C		YHR161C		YOR360C
YGR148C		YHR163W		YOR361C
YGR151C		YHR170W		YOR362C
YGR152C		YHR172W		YOR363C
YGR155W		YHR173C		YOR368W
YGR160W		YHR174W		YOR369C
YGR159C		YHR175W		YOR370C
YGR162W		YHR179W		YOR371C
YGR163W		YHR182W		YOR372C
YGR164W		YHR183W		YOR373W
YGR169C-A		YHR185C		YOR374W
YGR173W		YHR193C		YOR375C
YGR174C		YHR203C		YOR377W
YGR175C		YHR204W		YOR378W
YGR178C		YHR205W		YOR381W
YGR184C		YHR206W		YOR383C
YGR185C		YHR208W		YOR384W
YGR186W		YHR211W		YOR385W
YGR187C		YHR212W-A		YOR388C
YGR189C		YHR213W		YOR390W
YGR191W		YHR214W		YOR391C
YGR190C		YHR214W-A		YOR393W
YGR192C		YHR214C-E		YOR394W
YGR193C		YHR215W		YOR394C-A
YGR200C		YHR216W		YOR396W
YGR202C		YHR217C		YOR396C-A
YGR204W		YHR218W		YPL283W-B
YGR210C		YHR218W-A		YPL283W-A
YGR211W		YHR219W		YPL283C
YGR214W		YHR219C-A		YPL282C
YGR217W		YIL177W-A		YPL281C
YGR225W		YIL177C		YPL280W
YGR226C		YIL176C		YPL279C
YGR228W		YIL172C		YPL274W
YGR229C		YIL171W-A		YPL273W
YGR232W		YIL169C		YPL272C
YGR234W		YIL156W		YPL270W
YGR235C		YIL154C		YPL265W
YGR239C		YIL151C		YPL264C
YGR240C		YIL148W		YPL263C
YGR245C		YIL147C		YPL262W
YGR251W		YIL142W		YPL256C
YGR253C		YIL133C		YPL255W
YGR254W		YIL131C		YPL253C
YGR258C		YIL129C		YPL251W
YGR266W		YIL127C		YPL252C
YGR270W		YIL123W		YPL250C
YGR278W		YIL117C		YPL250W-A
YGR279C		YIL112W		YPL249C-A
YGR280C		YIL106W		YPL249C
YGR282C		YIL101C		YPL248C
YGR284C		YIL093C		YPL247C
YGR285C		YIL091C		YPL246C
YGR287C		YIL084C		YPL245W
YGR289C		YIL083C		YPL244C
YGR292W		YIL082W		YPL243W
YGR294W		YIL079C		YPL242C
YGR293C		YIL078W		YPL240C
YGR295C		YIL077C		YPL239W
YGR296W		YIL076W		YPL237W
YGR296C-A		YIL075C		YPL238C
YGR296C-B		YIL069C		YPL236C
YHL050W-A		YIL063C		YPL235W
YHL050C		YIL060W		YPL234C
YHL049C		YIL053W		YPL233W
YHL048C-A		YIL052C		YPL232W
YHL048W		YIL047C-A		YPL231W
YHL046C		YIL047C		YPL230W
YHL040C		YIL038C		YPL229W
YHL038C		YIL030C		YPL228W
YHL036W		YIL022W		YPL227C
YHL034W-A		YIL021W		YPL226W
YHL034C		YIL020C-A		YPL224C
YHL033C		YIL019W		YPL222W
YHL029C		YIL018W		YPL221W
YHL028W		YIL017C		YPL220W
YHL026C		YIL015W		YPL219W
YHL025W		YIL013C		YPL217C
YHL022C		YIL011W		YPL215W
YHL020C		YIL009W		YPL214C
YHL008C		YIL002C		YPL212C
YHL007C		YIR002C		YPL211W
YHL001W		YIR006C		YPL210C
YHR003C		YIR011C		YPL207W
YHR006W		YIR019C		YPL206C
YHR007C		YIR023W		YPL204W
YHR010W		YIR024C		YPL203W
YHR016C		YIR033W		YPL202C
YHR019C		YIR040C		YPL198W
YHR020W		YIR041W		YPL197C
YHR021C				YPL194W
YHR023W				YPL193W
YHR025W				YPL192C
[truncated: 2,325 more rows]

## Sheet: B. ChIP-chip Rrm3
ORFs Rrm3-FLAG
WT total	thp1∆ total	sac3∆ total	WT Top-500	thp1∆ Top-500	sac3∆ Top-500
YAL069W	YAL069W	YAL069W	YDR381W	YDR381W	YDR159W
YAL068W-A	YAL068W-A	YAL068W-A	YAL037C-B	YAL037C-B	YLR342W
YAL068C	YAL068C	YAL068C	YAL038W	YAL038W	YLR249W
YAL067C	YAL067W-A	YAL067W-A	YGR280C	YGR280C	YBR118W
YAL064W-B	YAL067C	YAL067C	YBR118W	YBR118W	YPR080W
YAL064C-A	YAL065C	YAL064W-B	YLR249W	YLR249W	YKL201C
YAL063C	YAL064W-B	YAL064C-A	YDL229W	YDL229W	YKL202W
YAL062W	YAL064C-A	YAL064W	YPR080W	YPR080W	YDR385W
YAL060W	YAL063C	YAL063C	YNL209W	YNL209W	YGL123W
YAL058W	YAL062W	YAL062W	YLR286C	YLR286C	YOR133W
YAL056W	YAL061W	YAL060W	YJL123C	YJL123C	YOR063W
YAL055W	YAL060W	YAL059W	YGL123W	YGL123W	YLR044C
YAL054C	YAL058W	YAL059C-A	YNL154C	YNL154C	YDL229W
YAL053W	YAL056W	YAL058W	YGL122C	YGL122C	YOL120C
YAL051W	YAL055W	YAL056W	YML052W	YML052W	YBL109W
YAL049C	YAL054C	YAL055W	YDR433W	YDR433W	YAL037C-B
YAL048C	YAL053W	YAL054C	YGR229C	YGR229C	YAL038W
YAL046C	YAL051W	YAL053W	YDR432W	YDR432W	YKR042W
YAL043C	YAL049C	YAL051W	YPR169W	YPR169W	YNL112W
YAL042W	YAL048C	YAL049C	YHR135C	YHR135C	YNL209W
YAL041W	YAL043C	YAL048C	YHR089C	YHR089C	YLR355C
YAL039C	YAL042W	YAL047C	YPL131W	YPL131W	YOR204W
YAL038W	YAL041W	YAL046C	YFL039C	YFL039C	YDL228C
YAL037C-B	YAL040C	YAL043C	YBL081W	YBL081W	YLR106C
YAL036C	YAL039C	YAL042W	YEL040W	YEL040W	YFR036W-A
YAL035W	YAL038W	YAL041W	YOL123W	YOL123W	YFR037C
YAL034C	YAL037C-B	YAL040C	YNL178W	YNL178W	YPL221W
YAL032C	YAL036C	YAL039C	YMR217W	YMR217W	YGR280C
YAL031W-A	YAL035W	YAL038W	YOR341W	YOR341W	YML071C
YAL031C	YAL034W-A	YAL037C-B	YLR175W	YLR175W	YBR068C
YAL029C	YAL034C	YAL037C-A	YDL228C	YDL228C	YGL103W
YAL028W	YAL032C	YAL037W	YFL034W	YFL034W	YGL102C
YAL026C	YAL031C	YAL036C	YCL065W	YCL065W	YCL067C
YAL025C	YAL029C	YAL035W	YIL075C	YIL075C	YLR340W
YAL024C	YAL028W	YAL034C-B	YCL028W	YCL028W	YOR205C
YAL023C	YAL025C	YAL034C	YLR450W	YLR450W	YIL075C
YAL022C	YAL024C	YAL032C	YML016C	YML016C	YCL065W
YAL021C	YAL023C	YAL031W-A	YMR047C	YMR047C	YJL191W
YAL019W-A	YAL022C	YAL031C	YNL095C	YNL095C	YFL039C
YAL020C	YAL021C	YAL029C	YDL095W	YDL095W	YCR039C
YAL019W	YAL019W-A	YAL028W	YDL140C	YDL140C	YLR197W
YAL018C	YAL020C	YAL026C-A	YMR307W	YMR307W	YGR253C
YAL017W	YAL019W	YAL026C	YLR342W	YLR342W	YMR307W
YAL016C-B	YAL018C	YAL025C	YLR044C	YLR044C	YNL301C
YAL016W	YAL017W	YAL024C	YER073W	YER073W	YGR285C
YAL015C	YAL016W	YAL023C	YMR227C	YMR227C	YNL069C
YAL014C	YAL015C	YAL022C	YHL036W	YHL036W	YPL249C-A
YAL013W	YAL014C	YAL021C	YJL225C	YJL225C	YPL250W-A
YAL012W	YAL013W	YAL019W-A	YLL028W	YLL028W	YDR381W
YAL011W	YAL012W	YAL020C	YNL339C	YNL339C	YNL178W
YAL010C	YAL011W	YAL019W	YHL028W	YHL028W	YLR413W
YAL007C	YAL010C	YAL018C	YML071C	YML071C	YGR155W
YAL004W	YAL008W	YAL017W	YLR378C	YLR378C	YML123C
YAL005C	YAL004W	YAL016C-B	YJL134W	YJL134W	YJL159W
YAL003W	YAL005C	YAL016W	YGR119C	YGR119C	YPL190C
YAL002W	YAL003W	YAL016C-A	YIL177C	YIL177C	YEL033W
YAL001C	YAL002W	YAL015C	YEL077C	YEL077C	YKL083W
YAR002W	YAL001C	YAL014C	YPL283C	YPL283C	YDR508C
YAR003W	YAR002W	YAL013W	YBL113C	YBL113C	YPL231W
YAR007C	YAR002C-A	YAL012W	YLL067C	YLL067C	YML016C
YAR014C	YAR003W	YAL011W	YGL139W	YGL139W	YFL013C
YAR018C	YAR007C	YAL010C	YHR020W	YHR020W	YFL013W-A
YAR019W-A	YAR008W	YAL008W	YHL050C	YHL050C	YFR033C
YAR019C	YAR014C	YAL007C	YOR092W	YOR092W	YJR016C
YAR020C	YAR018C	YAL004W	YPR138C	YPR138C	YBR079C
YAR031W	YAR020C	YAL005C	YEL031W	YEL031W	YCR097W-A
YAR033W	YAR031W	YAL003W	YLR197W	YLR197W	YGL008C
YAR042W	YAR033W	YAL002W	YPL090C	YPL090C	YAL003W
YAR050W	YAR035W	YAL001C	YOR396W	YOR396W	YOR247W
YAR066W	YAR042W	YAR002W	YPR145W	YPR145W	YLR300W
YAR068W	YAR050W	YAR002C-A	YML133C	YML133C	YPL131W
YAR071W	YAR066W	YAR003W	YKL081W	YKL081W	YPL198W
YAR073W	YAR068W	YAR007C	YPR074C	YPR074C	YDL130W
YAR075W	YAR069C	YAR008W	YOL130W	YOL130W	YOR341W
YJL225W-A	YAR070C	YAR014C	YCL067C	YCL067C	YJL123C
YJL225C	YAR071W	YAR015W	YPR091C	YPR091C	YMR143W
YJL223C	YAR073W	YAR018C	YPL283W-A	YPL283W-A	YMR227C
YJL222W-B	YAR075W	YAR019C	YNL339W-A	YNL339W-A	YOR310C
YJL222W-A	YJL225W-A	YAR019W-A	YBR181C	YBR181C	YJL115W
YJL221C	YJL225C	YAR020C	YCR039C	YCR039C	YHR089C
YJL220W	YJL223C	YAR027W	YGR253C	YGR253C	YGR229C
YJL219W	YJL222W-B	YAR028W	YPL231W	YPL231W	YKL081W
YJL216C	YJL222W-A	YAR029W	YER165W	YER165W	YPR074C
YJL213W	YJL222W	YAR030C	YGL049C	YGL049C	YKL182W
YJL212C	YJL221C	YAR031W	YFL016C	YFL016C	YHL033C
YJL210W	YJL220W	YAR033W	YDR545W	YDR545W	YHL050C
YJL208C	YJL219W	YAR042W	YFL038C	YFL038C	YPL090C
YJL207C	YJL217W	YAR047C	YDL138W	YDL138W	YPR169W
YJL201W	YJL216C	YAR050W	YDR508C	YDR508C	YLL028W
YJL200C	YJL214W	YAR053W	YML133W-A	YML133W-A	YLR175W
YJL198W	YJL213W	YAR064W	YKL068W	YKL068W	YIL177C
YJL197W	YJL212C	YAR066W	YLR467W	YLR467W	YMR246W
YJL194W	YJL210W	YAR068W	YLL066C	YLL066C	YGR027C
YJL193W	YJL209W	YAR069C	YER190W	YER190W	YGR228W
YJL191W	YJL208C	YAR070C	YJR045C	YJR045C	YML133C
YJL189W	YJL207C	YAR071W	YGR296W	YGR296W	YBR181C
YJL188C	YJL201W	YAR073W	YCL005W-A	YCL005W-A	YBL042C
YJL187C	YJL200C	YAR075W	YHR219W	YHR219W	YIL018W
YJL186W	YJL198W	YJL225W-A	YLR181C	YLR181C	YDR172W
YJL181W	YJL197W	YJL225C	YNL283C	YNL283C	YGR164W
YJL177W	YJL196C	YJL223C	YGL097W	YGL097W	YBL007C
YJL176C	YJL194W	YJL222W-B	YNL112W	YNL112W	YJR003C
YJL175W	YJL195C	YJL222W-A	YBR196C	YBR196C	YEL077C
YJL174W	YJL193W	YJL222W	YFL067W	YFL067W	YCR046C
YJL172W	YJL191W	YJL220W	YLR106C	YLR106C	YMR309C
YJL168C	YJL190C	YJL221C	YPR204W	YPR204W	YLL066C
YJL167W	YJL189W	YJL219W	YLL008W	YLL008W	YHR020W
YJL165C	YJL188C	YJL216C	YOR204W	YOR204W	YNL154C
YJL164C	YJL187C	YJL214W	YLR466W	YLR466W	YLL067C
YJL163C	YJL186W	YJL213W	YNL007C	YNL007C	YOL127W
YJL162C	YJL181W	YJL212C	YDR093W	YDR093W	YPL081W
YJL160C	YJL177W	YJL210W	YDR172W	YDR172W	YNL268W
YJL159W	YJL176C	YJL209W	YMR205C	YMR205C	YAL020C
YJL157C	YJL175W	YJL208C	YBL112C	YBL112C	YER165W
YJL156C	YJL174W	YJL207C	YPL190C	YPL190C	YBR031W
YJL154C	YJL172W	YJL206C	YDR471W	YDR471W	YML052W
YJL153C	YJL171C	YJL205C	YML009W-B	YML009W-B	YPR091C
YJL148W	YJL168C	YJL203W	YML010W	YML010W	YBL113C
YJL147C	YJL167W	YJL201W	YJR004C	YJR004C	YGR148C
YJL143W	YJL165C	YJL200C	YPR190C	YPR190C	YOL123W
YJL142C	YJL164C	YJL198W	YGL203C	YGL203C	YEL040W
YJL141C	YJL160C	YJL197W	YLR413W	YLR413W	YJL225C
YJL138C	YJL159W	YJL195C	YJR016C	YJR016C	YMR217W
YJL137C	YJL158C	YJL194W	YMR273C	YMR273C	YBL112C
YJL136C	YJL157C	YJL193W	YOR099W	YOR099W	YLR467W
YJL135W	YJL156C	YJL192C	YGR103W	YGR103W	YER190C-A
YJL134W	YJL154C	YJL191W	YMR143W	YMR143W	YER190W
YJL133C-A	YJL153C	YJL190C	YGR155W	YGR155W	YBR084C-A
YJL133W	YJL149W	YJL189W	YMR108W	YMR108W	YGR103W
YJL131C	YJL148W	YJL188C	YML053C	YML053C	YPR145W
YJL130C	YJL145W	YJL187C	YDR411C	YDR411C	YDR545W
YJL129C	YJL143W	YJL186W	YBR283C	YBR283C	YPR138C
YJL128C	YJL142C	YJL183W	YPL043W	YPL043W	YHR219W
YJL127C	YJL141C	YJL181W	YFL023W	YFL023W	YLR466W
YJL124C	YJL140W	YJL182C	YPR019W	YPR019W	YMR115W
YJL123C	YJL139C	YJL180C	YGR152C	YGR152C	YEL063C
YJL118W	YJL138C	YJL179W	YPL250W-A	YPL250W-A	YPL283C
YJL119C	YJL137C	YJL178C	YPL249C-A	YPL249C-A	YGL252C
YJL117W	YJL136C	YJL177W	YLR355C	YLR355C	YJR045C
YJL115W	YJL134W	YJL176C	YGL234W	YGL234W	YFL066C
YJL112W	YJL133W	YJL175W	YPL116W	YPL116W	YOR396W
YJL111W	YJL131C	YJL174W	YHR218W-A	YHR218W-A	YHR218W-A
YJL110C	YJL130C	YJL172W	YCL005W	YCL005W	YLR154W-C
YJL109C	YJL129C	YJL171C	YFL066C	YFL066C	YPR204W
YJL108C	YJL128C	YJL170C	YFR033C	YFR033C	YIL047C
YJL106W	YJL127C	YJL169W	YML075C	YML075C	YIL047C-A
YJL105W	YJL125C	YJL168C	YGL215W	YGL215W	YBR230W-A
YJL103C	YJL123C	YJL167W	YER145C	YER145C	YLR110C
YJL102W	YJL121C	YJL165C	YFR004W	YFR004W	YCR047C
YJL101C	YJL118W	YJL164C	YOR063W	YOR063W	YCR041W
YJL100W	YJL119C	YJL163C	YBR086C	YBR086C	YNL339C
YJL099W	YJL117W	YJL162C	YBR068C	YBR068C	YGL122C
YJL098W	YJL115W	YJL161W	YLL048C	YLL048C	YKL060C
YJL095W	YJL112W	YJL160C	YGR296C-A	YGR296C-A	YGR296C-A
YJL094C	YJL111W	YJL159W	YLR134W	YLR134W	YGR296W
YJL093C	YJL110C	YJL158C	YOR104W	YOR104W	YML133W-A
YJL092W	YJL109C	YJL157C	YNL064C	YNL064C	YER073W
YJL091C	YJL106W	YJL156W-A	YCL073C	YCL073C	YHL007C
YJL089W	YJL105W	YJL156C	YGR193C	YGR193C	YFL067W
YJL087C	YJL104W	YJL155C	YPL127C	YPL127C	YJL020C
YJL085W	YJL102W	YJL154C	YIL047C	YIL047C	YDR365C
YJL083W	YJL101C	YJL153C	YMR128W	YMR128W	YPR081C
YJL082W	YJL100W	YJL152W	YKL182W	YKL182W	YLR246W
YJL081C	YJL098W	YJL151C	YOL155C	YOL155C	YER188C-A
YJL080C	YJL095W	YJL149W	YKR106W	YKR106W	YDR012W
YJL079C	YJL094C	YJL148W	YIL047C-A	YIL047C-A	YMR205C
YJL078C	YJL093C	YJL147C	YHR074W	YHR074W	YMR108W
YJL077W-B	YJL092W	YJL146W	YGL102C	YGL102C	YKR001C
YJL076W	YJL091C	YJL145W	YER190C-A	YER190C-A	YDR023W
YJL074C	YJL090C	YJL143W	YKR093W	YKR093W	YEL065W
YJL073W	YJL089W	YJL142C	YLL022C	YLL022C	YJR162C
YJL069C	YJL087C	YJL141C	YIL123W	YIL123W	YEL046C
YJL068C	YJL084C	YJL140W	YHR170W	YHR170W	YDR543C
YJL062W	YJL083W	YJL139C	YGL103W	YGL103W	YNL064C
YJL058C	YJL082W	YJL138C	YOL126C	YOL126C	YNL339W-A
YJL057C	YJL081C	YJL137C	YBL047C	YBL047C	YLR055C
YJL056C	YJL080C	YJL136W-A	YCR041W	YCR041W	YKR093W
YJL054W	YJL079C	YJL136C	YIL153W	YIL153W	YMR229C
YJL052W	YJL078C	YJL135W	YOR133W	YOR133W	YOR153W
YJL051W	YJL077W-B	YJL134W	YEL032W	YEL032W	YDL095W
YJL050W	YJL076W	YJL133C-A	YGL055W	YGL055W	YFR031C-A
YJL045W	YJL075C	YJL133W	YOR025W	YOR025W	YGR119C
YJL044C	YJL074C	YJL131C	YPL079W	YPL079W	YDR433W
YJL043W	YJL073W	YJL130C	YNL277W	YNL277W	YNR077C
YJL042W	YJL069C	YJL129C	YER089C	YER089C	YNL308C
YJL041W	YJL066C	YJL128C	YDL122W	YDL122W	YBL081W
YJL039C	YJL062W	YJL127C	YDR385W	YDR385W	YDR471W
YJL038C	YJL061W	YJL126W	YOR212W	YOR212W	YDR432W
YJL037W	YJL058C	YJL125C	YOL020W	YOL020W	YHR135C
YJL034W	YJL057C	YJL124C	YGL011C	YGL011C	YEL034C-A
YJL033W	YJL054W	YJL123C	YBL039C	YBL039C	YLR114C
YJL024C	YJL053W	YJL122W	YGR266W	YGR266W	YKR100C
YJL020W-A	YJL052W	YJL121C	YOR049C	YOR049C	YGR159C
YJL020C	YJL051W	YJL120W	YLR246W	YLR246W	YPR202W
YJL019W	YJL050W	YJL118W	YMR229C	YMR229C	YHR218W
YJL016W	YJL048C	YJL119C	YIR006C	YIR006C	YPR163C
YJL014W	YJL047C-A	YJL117W	YLR228C	YLR228C	YLR406C
YJL013C	YJL047C	YJL116C	YMR164C	YMR164C	YCL005W-A
YJL012C	YJL045W	YJL115W	YKL210W	YKL210W	YPL283W-A
YJL005W	YJL044C	YJL112W	YBR021W	YBR021W	YDR011W
YJL004C	YJL043W	YJL111W	YMR244W	YMR244W	YNL007C
YJL002C	YJL042W	YJL110C	YGR192C	YGR192C	YOL028C
YJR001W	YJL041W	YJL109C	YER125W	YER125W	YBR078W
YJR002W	YJL039C	YJL108C	YNL083W	YNL083W	YBL076C
YJR004C	YJL038C	YJL107C	YGR068C	YGR068C	YGR240C
YJR005W	YJL037W	YJL106W	YOL127W	YOL127W	YML053C
YJR006W	YJL036W	YJL105W	YFL013W-A	YFL013W-A	YOR096W
YJR007W	YJL035C	YJL104W	YFL013C	YFL013C	YJL129C
YJR008W	YJL034W	YJL103C	YGR225W	YGR225W	YGL215W
YJR009C	YJL033W	YJL102W	YMR115W	YMR115W	YGL203C
YJR010W	YJL030W	YJL101C	YGR085C	YGR085C	YJR145C
YJR012C	YJL029C	YJL100W	YDR184C	YDR184C	YLR181C
YJR013W	YJL028W	YJL099W	YER133W	YER133W	YMR326C
YJR014W	YJL026W	YJL098W	YPL245W	YPL245W	YOL020W
YJR015W	YJL025W	YJL097W	YEL063C	YEL063C	YER089C
YJR016C	YJL024C	YJL095W	YFR031C-A	YFR031C-A	YJR129C
YJR021C	YJL020W-A	YJL094C	YDR384C	YDR384C	YPR190C
YJR022W	YJL020C	YJL093C	YLR034C	YLR034C	YOL011W
YJR023C	YJL019W	YJL092W	YGR055W	YGR055W	YOL155C
YJR024C	YJL016W	YJL091C	YJL130C	YJL130C	YNR070W
YJR030C	YJL014W	YJL090C	YCR093W	YCR093W	YCL028W
YJR032W	YJL013C	YJL089W	YMR182C	YMR182C	YER043C
YJR033C	YJL012C	YJL087C	YPR104C	YPR104C	YLR367W
YJR035W	YJL010C	YJL085W	YLR176C	YLR176C	YBL039C
YJR036C	YJL008C	YJL084C	YML123C	YML123C	YLR061W
YJR039W	YJL006C	YJL083W	YGL148W	YGL148W	YLR062C
YJR042W	YJL005W	YJL082W	YOL138C	YOL138C	YMR273C
YJR045C	YJL004C	YJL081C	YPL009C	YPL009C	YFR004W
YJR046W	YJL002C	YJL080C	YGL245W	YGL245W	YNR017W
YJR048W	YJL001W	YJL079C	YCL069W	YCL069W	YDL083C
YJR049C	YJR001W	YJL078C	YDR365C	YDR365C	YGR085C
YJR051W	YJR002W	YJL077W-B	YGR151C	YGR151C	YOL126C
YJR052W	YJR003C	YJL076W	YGR027C	YGR027C	YCL073C
YJR053W	YJR004C	YJL075C	YDR011W	YDR011W	YBR249C
YJR054W	YJR005W	YJL074C	YAL035W	YAL035W	YHL048W
YJR056C	YJR006W	YJL073W	YDR492W	YDR492W	YBR189W
YJR059W	YJR007W	YJL070C	YFR028C	YFR028C	YDL140C
YJR061W	YJR008W	YJL069C	YCL018W	YCL018W	YBL099W
YJR064W	YJR009C	YJL068C	YBL105C	YBL105C	YLR198C
YJR065C	YJR010W	YJL067W	YEL065W	YEL065W	YPL105C
YJR067C	YJR013W	YJL066C	YER086W	YER086W	YJL020W-A
YJR068W	YJR014W	YJL063C	YJR091C	YJR091C	YEL031W
YJR069C	YJR015W	YJL062W	YMR215W	YMR215W	YJL109C
YJR070C	YJR016C	YJL060W	YOR153W	YOR153W	YBL067C
YJR071W	YJR019C	YJL059W	YNL160W	YNL160W	YMR116C
YJR072C	YJR021C	YJL058C	YEL027W	YEL027W	YMR194C-B
YJR075W	YJR030C	YJL057C	YKL060C	YKL060C	YML018C
YJR076C	YJR032W	YJL056C	YNR026C	YNR026C	YDL224C
YJR077C	YJR033C	YJL054W	YPR035W	YPR035W	YOR145C
YJR078W	YJR035W	YJL052C-A	YDL231C	YDL231C	YOR146W
YJR079W	YJR036C	YJL052W	YGL253W	YGL253W	YMR047C
YJR080C	YJR039W	YJL051W	YBL011W	YBL011W	YJL223C
YJR084W	YJR042W	YJL050W	YOR267C	YOR267C	YML063W
YJR085C	YJR043C	YJL049W	YLR367W	YLR367W	YPL127C
YJR086W	YJR045C	YJL048C	YMR269W	YMR269W	YGL076C
YJR090C	YJR046W	YJL047C	YLR006C	YLR006C	YBR043C
YJR091C	YJR049C	YJL045W	YMR246W	YMR246W	YDR316W
YJR093C	YJR051W	YJL044C	YBR043C	YBR043C	YGR023W
YJR095W	YJR052W	YJL043W	YNR008W	YNR008W	YGL011C
YJR096W	YJR054W	YJL042W	YBR023C	YBR023C	YBR172C
YJR098C	YJR056C	YJL041W	YDL047W	YDL047W	YDL014W
YJR100C	YJR059W	YJL039C	YGL173C	YGL173C	YDR420W
YJR103W	YJR060W	YJL038C	YNL161W	YNL161W	YAL053W
YJR104C	YJR061W	YJL037W	YMR272C	YMR272C	YIL176C
YJR105W	YJR064W	YJL036W	YMR266W	YMR266W	YPR044C
YJR106W	YJR065C	YJL035C	YBL042C	YBL042C	YOR303W
YJR109C	YJR066W	YJL034W	YNL279W	YNL279W	YIL002C
YJR110W	YJR067C	YJL033W	YCR097W-A	YCR097W-A	YGL049C
YJR111C	YJR068W	YJL032W	YNL268W	YNL268W	YCL069W
YJR112W	YJR069C	YJL031C	YCR085W	YCR085W	YFL034W
YJR114W	YJR071W	YJL030W	YLR300W	YLR300W	YMR182C
YJR113C	YJR070C	YJL029C	YAL053W	YAL053W	YBR086C
YJR116W	YJR072C	YJL028W	YDR523C	YDR523C	YFL016C
YJR117W	YJR073C	YJL027C	YKR042W	YKR042W	YFL063W
YJR121W	YJR075W	YJL026W	YNL056W	YNL056W	YDL191W
YJR124C	YJR076C	YJL025W	YOR303W	YOR303W	YLL064C
YJR125C	YJR077C	YJL024C	YOL120C	YOL120C	YHL026C
YJR126C	YJR078W	YJL023C	YDL128W	YDL128W	YGR086C
YJR127C	YJR079W	YJL020C	YLR448W	YLR448W	YEL034W
YJR129C	YJR080C	YJL020W-A	YER136W	YER136W	YDL248W
YJR131W	YJR084W	YJL019W	YPR034W	YPR034W	YMR308C
YJR132W	YJR085C	YJL016W	YPL082C	YPL082C	YPR043W
YJR134C	YJR088C	YJL014W	YFR036W-A	YFR036W-A	YJL136C
YJR137C	YJR090C	YJL013C	YFR037C	YFR037C	YCL068C
YJR138W	YJR091C	YJL012C	YDL191W	YDL191W	YIL123W
YJR139C	YJR092W	YJL011C	YHR208W	YHR208W	YCR038C
YJR140C	YJR093C	YJL010C	YNR020C	YNR020C	YNL190W
YJR142W	YJR094W-A	YJL009W	YBL007C	YBL007C	YER133W
YJR143C	YJR096W	YJL008C	YPL181W	YPL181W	YGR055W
YJR144W	YJR098C	YJL006C	YMR221C	YMR221C	YOL041C
YJR145C	YJR101W	YJL005W	YGR094W	YGR094W	YLL045C
YJR148W	YJR103W	YJL004C	YHR218W	YHR218W	YLR286C
YJR151C	YJR104C	YJL003W	YML032C	YML032C	YGR152C
YJR152W	YJR105W	YJL002C	YGL252C	YGL252C	YFR034C
YJR155W	YJR106W	YJL001W	YBR230W-A	YBR230W-A	YHR141C
YJR156C	YJR107W	YJR001W	YMR080C	YMR080C	YHL001W
YJR158W	YJR109C	YJR002W	YGR142W	YGR142W	YOL130W
YJR159W	YJR110W	YJR003C	YBR112C	YBR112C	YLR378C
YJR160C	YJR112W	YJR004C	YPR151C	YPR151C	YDR064W
YJR161C	YJR114W	YJR005W	YBR133C	YBR133C	YLR029C
YJR162C	YJR113C	YJR005C-A	YMR277W	YMR277W	YML132W
YKL225W	YJR116W	YJR006W	YOL043C	YOL043C	YHL036W
YKL224C	YJR117W	YJR007W	YGL133W	YGL133W	YIL153W
YKL223W	YJR118C	YJR008W	YLR326W	YLR326W	YPL012W
YKL222C	YJR121W	YJR009C	YNL194C	YNL194C	YLR084C
YKL221W	YJR123W	YJR010W	YHR021W-A	YHR021W-A	YDL138W
YKL219W	YJR124C	YJR010C-A	YDR458C	YDR458C	YOR104W
YKL217W	YJR125C	YJR011C	YPL204W	YPL204W	YDR038C
YKL215C	YJR126C	YJR013W	YAL023C	YAL023C	YPL282C
YKL213C	YJR127C	YJR012C	YOL105C	YOL105C	YOR014W
YKL212W	YJR129C	YJR014W	YLR196W	YLR196W	YPL043W
YKL210W	YJR131W	YJR015W	YGL192W	YGL192W	YML062C
YKL209C	YJR132W	YJR016C	YDR359C	YDR359C	YCR085W
YKL206C	YJR133W	YJR021C	YER172C	YER172C	YAL069W
YKL205W	YJR134C	YJR022W	YJR145C	YJR145C	YPR010C
YKL204W	YJR137C	YJR023C	YPR124W	YPR124W	YMR216C
YKL203C	YJR138W	YJR024C	YCR004C	YCR004C	YEL021W
YKL198C	YJR139C	YJR025C	YLR257W	YLR257W	YHR003C
YKL197C	YJR140C	YJR030C	YLR114C	YLR114C	YGL225W
YKL196C	YJR143C	YJR031C	YNL096C	YNL096C	YAL068C
YKL195W	YJR144W	YJR032W	YML063W	YML063W	YMR215W
YKL191W	YJR145C	YJR033C	YMR216C	YMR216C	YDL185W
YKL189W	YJR147W	YJR035W	YKL195W	YKL195W	YMR049C
YKL187C	YJR148W	YJR036C	YBR084W	YBR084W	YKR106W
YKL184W	YJR151C	YJR039W	YNL166C	YNL166C	YOL161C
YKL182W	YJR155W	YJR040W	YPL081W	YPL081W	YGL097W
YKL181W	YJR156C	YJR041C	YMR116C	YMR116C	YGR084C
YKL180W	YJR158W	YJR042W	YML082W	YML082W	YPR102C
YKL179C	YJR159W	YJR045C	YKL209C	YKL209C	YGR192C
YKL178C	YJR160C	YJR046W	YBL017C	YBL017C	YPR035W
YKL176C	YKL225W	YJR048W	YDL080C	YDL080C	YHL046C
YKL175W	YKL224C	YJR049C	YDR457W	YDR457W	YGL148W
YKL174C	YKL223W	YJR051W	YAL020C	YAL020C	YGR151C
YKL173W	YKL222C	YJR052W	YMR213W	YMR213W	YML075C
YKL172W	YKL220C	YJR053W	YHL007C	YHL007C	YLL008W
YKL171W	YKL219W	YJR054W	YDR280W	YDR280W	YLR408C
YKL166C	YKL217W	YJR055W	YJL129C	YJL129C	YIL063C
YKL165C	YKL216W	YJR056C	YIL002C	YIL002C	YPR110C
YKL164C	YKL215C	YJR059W	YBL033C	YBL033C	YOR099W
YKL157W	YKL213C	YJR061W	YPL091W	YPL091W	YDR450W
YKL156W	YKL212W	YJR062C	YCL054W	YCL054W	YMR266W
YKL156C-A	YKL210W	YJR063W	YMR309C	YMR309C	YBL027W
YKL153W	YKL209C	YJR064W	YNR017W	YNR017W	YER036C
YKL152C	YKL205W	YJR065C	YDL160C	YDL160C	YBL111C
YKL151C	YKL204W	YJR066W	YKL184W	YKL184W	YIL077C
YKL149C	YKL203C	YJR067C	YHL026C	YHL026C	YNL283C
YKL148C	YKL202W	YJR068W	YFL048C	YFL048C	YJL168C
YKL146W	YKL201C	YJR069C	YDR038C	YDR038C	YHR007C
YKL147C	YKL198C	YJR070C	YDR473C	YDR473C	YDL136W
YKL145W	YKL196C	YJR071W	YNL068C	YNL068C	YJL134W
YKL143W	YKL195W	YJR072C	YML062C	YML062C	YPL204W
YKL141W	YKL191W	YJR073C	YNL180C	YNL180C	YOR312C
YKL140W	YKL190W	YJR075W	YJL034W	YJL034W	YBL047C
YKL139W	YKL189W	YJR076C	YGL225W	YGL225W	YGL139W
YKL138C-A	YKL188C	YJR077C	YOR322C	YOR322C	YMR235C
YKL136W	YKL187C	YJR078W	YKR048C	YKR048C	YOR002W
YKL135C	YKL185W	YJR079W	YER036C	YER036C	YAL035W
YKL129C	YKL184W	YJR080C	YBL111C	YBL111C	YDR077W
YKL127W	YKL183W	YJR083C	YIL018W	YIL018W	YCR034W
YKL125W	YKL182W	YJR084W	YCR034W	YCR034W	YML032C
YKL124W	YKL181W	YJR085C	YBR238C	YBR238C	YHR021W-A
YKL123W	YKL180W	YJR086W	YHR168W	YHR168W	YHR010W
YKL120W	YKL179C	YJR087W	YDL161W	YDL161W	YNL326C
YKL116C	YKL176C	YJR088C	YGL150C	YGL150C	YGL261C
YKL115C	YKL175W	YJR089W	YDL195W	YDL195W	YEL076C
YKL109W	YKL174C	YJR090C	YKR001C	YKR001C	YEL076C-A
YKL107W	YKL173W	YJR091C	YGL256W	YGL256W	YMR136W
YKL106W	YKL172W	YJR092W	YDL171C	YDL171C	YLR109W
YKL105C	YKL171W	YJR093C	YDL014W	YDL014W	YNL096C
YKL104C	YKL166C	YJR094W-A	YML038C	YML038C	YJR004C
YKL103C	YKL165C	YJR095W	YOL028C	YOL028C	YPR151C
YKL101W	YKL164C	YJR096W	YGL044C	YGL044C	YGL167C
YKL099C	YKL163W	YJR098C	YNL301C	YNL301C	YGR187C
YKL096W	YKL160W	YJR100C	YGL078C	YGL078C	YEL075W-A
YKL095W	YKL157W	YJR101W	YGR189C	YGR189C	YKL210W
YKL094W	YKL156W	YJR103W	YOR321W	YOR321W	YGR189C
YKL093W	YKL156C-A	YJR104C	YBR189W	YBR189W	YDR396W
YKL092C	YKL155C	YJR105W	YLR327C	YLR327C	YFL038C
YKL089W	YKL154W	YJR106W	YGL022W	YGL022W	YLR028C
YKL087C	YKL153W	YJR107W	YPR010C	YPR010C	YLL048C
YKL085W	YKL152C	YJR108W	YNL251C	YNL251C	YER122C
YKL084W	YKL151C	YJR109C	YER177W	YER177W	YCR093W
YKL083W	YKL148C	YJR110W	YOL059W	YOL059W	YCR097W
YKL082C	YKL146W	YJR111C	YDR030C	YDR030C	YML021C
YKL081W	YKL147C	YJR112W	YER176W	YER176W	YLR438C-A
YKL079W	YKL145W	YJR114W	YOL038W	YOL038W	YCL054W
YKL077W	YKL143W	YJR113C	YPL160W	YPL160W	YDR445C
YKL074C	YKL140W	YJR116W	YOR233W	YOR233W	YGL022W
YKL073W	YKL139W	YJR117W	YDL052C	YDL052C	YPL142C
YKL069W	YKL138C-A	YJR118C	YGL224C	YGL224C	YPL143W
YKL068W	YKL136W	YJR119C	YLL043W	YLL043W	YHR170W
YKL065C	YKL135C	YJR120W	YCR033W	YCR033W	YKL180W
YKL064W	YKL129C	YJR121W	YGL167C	YGL167C	YLR150W
YKL063C	YKL128C	YJR122W	YOR378W	YOR378W	YHL049C
YKL061W	YKL127W	YJR123W	YGR204W	YGR204W	YDR542W
YKL060C	YKL126W	YJR124C	YNL298W	YNL298W	YNL095C
YKL059C	YKL125W	YJR125C	YGL130W	YGL130W	YLR464W
YKL056C	YKL124W	YJR126C	YGL172W	YGL172W	YHR005C
YKL054C	YKL123W	YJR127C	YPL263C	YPL263C	YHR025W
YKL052C	YKL120W	YJR129C	YHR158C	YHR158C	YLR095C
YKL051W	YKL117W	YJR130C	YBR026C	YBR026C	YFL002C
YKL050C	YKL116C	YJR131W	YFL026W	YFL026W	YML038C
YKL048C	YKL115C	YJR132W	YOR005C	YOR005C	YHL028W
YKL046C	YKL113C	YJR133W	YEL021W	YEL021W	YPL146C
YKL045W	YKL112W	YJR134C	YER081W	YER081W	YOR267C
YKL044W	YKL111C	YJR135C	YMR308C	YMR308C	YGR174C
YKL043W	YKL110C	YJR137C	YER052C	YER052C	YNR016C
YKL041W	YKL109W	YJR138W	YOR207C	YOR207C	YCR031C
YKL039W	YKL107W	YJR139C	YDR144C	YDR144C	YLR390W-A
YKL038W	YKL106W	YJR140C	YLR403W	YLR403W	YKL006W
YKL037W	YKL105C	YJR142W	YDR263C	YDR263C	YJL130C
YKL036C	YKL104C	YJR143C	YPL163C	YPL163C	YJL111W
YKL035W	YKL103C	YJR144W	YPL021W	YPL021W	YKL219W
YKL034W	YKL102C	YJR145C	YOL041C	YOL041C	YCR042C
YKL032C	YKL101W	YJR146W	YLR443W	YLR443W	YPR159W
YKL029C	YKL100W-A	YJR147W	YDR190C	YDR190C	YJL033W
YKL028W	YKL100C	YJR148W	YBL076C	YBL076C	YOL105C
YKL023C-A	YKL098W	YJR149W	YMR253C	YMR253C	YLR339C
YKL023W	YKL096C-B	YJR150C	YJL033W	YJL033W	YFL062W
YKL022C	YKL096W-A	YJR151C	YPR139C	YPR139C	YBR021W
YKL020C	YKL096W	YJR152W	YGR250C	YGR250C	YKR002W
YKL019W	YKL095W	YJR153W	YGL171W	YGL171W	YDR037W
YKL017C	YKL094W	YJR155W	YLR154W-C	YLR154W-C	YPL009C
YKL012W	YKL093W	YJR156C	YCR061W	YCR061W	YGR282C
YKL009W	YKL090W	YJR158W	YOL013C	YOL013C	YJL138C
YKL008C	YKL089W	YJR159W	YER151C	YER151C	YAL001C
YKL006W	YKL088W	YJR160C	YDL185W	YDL185W	YFL065C
YKL005C	YKL087C	YJR161C	YIL176C	YIL176C	YER177W
YKL004W	YKL085W	YJR162C	YGR217W	YGR217W	YPL217C
YKL003C	YKL084W	YKL225W	YIL142W	YIL142W	YJR091C
YKL001C	YKL083W	YKL224C	YFR012W	YFR012W	YLR461W
YKR001C	YKL082C	YKL223W	YNL321W	YNL321W	YBR032W
YKR002W	YKL081W	YKL222C	YPR173C	YPR173C	YLR257W
YKR003W	YKL079W	YKL221W	YNL124W	YNL124W	YKR059W
YKR005C	YKL078W	YKL220C	YMR201C	YMR201C	YGR060W
YKR008W	YKL077W	YKL219W	YML092C	YML092C	YNR076W
YKR009C	YKL076C	YKL217W	YMR049C	YMR049C	YDL070W
YKR010C	YKL075C	YKL215C	YER188W	YER188W	YJL188C
YKR014C	YKL072W	YKL213C	YOR271C	YOR271C	YJL189W
YKR015C	YKL069W	YKL212W	YNL065W	YNL065W	YDR275W
YKR020W	YKL068W	YKL211C	YPR156C	YPR156C	YLR111W
YKR023W	YKL065C	YKL210W	YIL169C	YIL169C	YIL069C
YKR024C	YKL064W	YKL209C	YCR097W	YCR097W	YHR158C
YKR025W	YKL062W	YKL206C	YLR150W	YLR150W	YOL086W-A
YKR026C	YKL061W	YKL205W	YER093C	YER093C	YPL082C
YKR029C	YKL060C	YKL204W	YNL176C	YNL176C	YPL263C
YKR031C	YKL059C	YKL203C	YDR456W	YDR456W	YML113W
YKR034W	YKL056C	YKL202W	YLR015W	YLR015W	YMR242C
YKR033C	YKL055C	YKL201C	YJL223C	YJL223C	YLR001C
YKR038C	YKL054C	YKL198C	YMR148W	YMR148W	YMR008C
YKR039W	YKL053W	YKL197C	YHR042W	YHR042W	YNR053C
YKR041W	YKL052C	YKL196C	YHR182W	YHR182W	YLL065W
YKR040C	YKL051W	YKL195W	YHR019C	YHR019C	YLR466C-A
YKR042W	YKL050C	YKL194C	YDL174C	YDL174C	YMR201C
YKR043C	YKL048C	YKL191W	YBR107C	YBR107C	YFL068W
YKR045C	YKL047W	YKL190W	YLR451W	YLR451W	YOR270C
YKR046C	YKL046C	YKL189W	YDR135C	YDR135C	YDL171C
YKR048C	YKL045W	YKL188C	YCR084C	YCR084C	YEL032W
YKR049C	YKL044W	YKL187C	YDL210W	YDL210W	YDR017C
YKR050W	YKL043W	YKL186C	YGR014W	YGR014W	YCL007C
YKR052C	YKL042W	YKL185W	YLR441C	YLR441C	YNL336W
YKR053C	YKL041W	YKL184W	YLR095C	YLR095C	YOR048C
YKR054C	YKL039W	YKL183C-A	YCR106W	YCR106W	YLR314C
YKR056W	YKL038W	YKL183W	YLR237W	YLR237W	YHR208W
YKR058W	YKL035W	YKL182W	YDL148C	YDL148C	YOR119C
YKR059W	YKL034W	YKL181W	YGR224W	YGR224W	YNL125C
YKR060W	YKL032C	YKL180W	YDR186C	YDR186C	YLR450W
YKR061W	YKL030W	YKL179C	YCL068C	YCL068C	YHR183W
YKR062W	YKL029C	YKL178C	YEL046C	YEL046C	YLR465C
YKR063C	YKL028W	YKL176C	YOR254C	YOR254C	YGL055W
YKR067W	YKL027W	YKL175W	YBR079C	YBR079C	YOL059W
YKR069W	YKL025C	YKL174C	YOR002W	YOR002W	YOR043W
YKR070W	YKL023W	YKL173W	YGR240C	YGR240C	YLL066W-A
YKR071C	YKL022C	YKL172W	YER110C	YER110C	YOR092W
YKR072C	YKL020C	YKL171W	YBR200W	YBR200W	YLL067W-A
YKR075C	YKL017C	YKL170W	YGL206C	YGL206C	YNR020C
YKR077W	YKL015W	YKL169C	YMR243C	YMR243C	YJR013W
YKR079C	YKL012W	YKL168C	YNR052C	YNR052C	YBL113W-A
YKR080W	YKL010C	YKL166C	YGL008C	YGL008C	YGL110C
YKR081C	YKL009W	YKL165C	YLR438C-A	YLR438C-A	YDR188W
YKR082W	YKL008C	YKL164C	YPR196W	YPR196W	YIL133C
YKR084C	YKL006W	YKL163W	YBL109W	YBL109W	YBL105C
YKR085C	YKL005C	YKL161C	YAL019W	YAL019W	YBR069C
YKR086W	YKL004W	YKL159C	YOR151C	YOR151C	YPL079W
YKR087C	YKR001C	YKL157W	YJL115W	YJL115W	YOR064C
YKR088C	YKR002W	YKL156W	YIL013C	YIL013C	YLR441C
YKR089C	YKR003W	YKL156C-A	YNL262W	YNL262W	YPL112C
YKR090W	YKR005C	YKL155C	YLL064C	YLL064C	YLR134W
YKR091W	YKR006C	YKL154W	YLR384C	YLR384C	YOR233W
YKR092C	YKR008W	YKL153W	YGL095C	YGL095C	YAL063C
YKR093W	YKR009C	YKL152C	YNL138W	YNL138W	YDR302W
YKR094C	YKR010C	YKL151C	YGL092W	YGL092W	YOL068C
YKR095W	YKR013W	YKL149C	YER120W	YER120W	YML133W-B
YKR096W	YKR014C	YKL148C	YHL046C	YHL046C	YER145C
YKR097W	YKR015C	YKL146W	YIL101C	YIL101C	YLR293C
YKR099W	YKR019C	YKL147C	YOR074C	YOR074C	YGR068C
YKR100C	YKR020W	YKL145W	YHR007C	YHR007C	YAL002W
YKR101W	YKR021W	YKL144C	YDR542W	YDR542W	YEL036C
YKR102W	YKR023W	YKL143W	YAL003W	YAL003W	YDL122W
YKR103W	YKR024C	YKL141W	YLR293C	YLR293C	YNL221C
YKR105C	YKR025W	YKL140W
YKR106W	YKR026C	YKL139W
YLL067W-A	YKR028W	YKL138C-A
YLL067C	YKR031C	YKL136W
YLL066W-B	YKR034W	YKL135C
YLL066W-A	YKR033C	YKL134C
YLL066C	YKR038C	YKL129C
YLL065W	YKR039W	YKL127W
YLL064C	YKR041W	YKL126W
YLL062C	YKR040C	YKL125W
YLL058W	YKR042W	YKL124W
YLL055W	YKR043C	YKL123W
YLL051C	YKR044W	YKL121W
YLL048C	YKR045C	YKL120W
YLL045C	YKR046C	YKL119C
YLL044W	YKR047W	YKL117W
YLL043W	YKR048C	YKL116C
YLL041C	YKR050W	YKL115C
YLL040C	YKR054C	YKL114C
YLL038C	YKR056W	YKL113C
YLL037W	YKR057W	YKL112W
YLL036C	YKR059W	YKL109W
YLL034C	YKR061W	YKL108W
YLL031C	YKR062W	YKL107W
YLL029W	YKR066C	YKL106W
YLL028W	YKR067W	YKL105C
YLL025W	YKR069W	YKL104C
YLL024C	YKR070W	YKL103C
YLL023C	YKR071C	YKL102C
YLL022C	YKR072C	YKL101W
YLL021W	YKR074W	YKL100W-A
YLL019C	YKR076W	YKL100C
YLL018C	YKR077W	YKL099C
YLL015W	YKR081C	YKL097C
YLL014W	YKR086W	YKL096C-B
YLL013C	YKR087C	YKL096W-A
YLL012W	YKR089C	YKL096W
YLL011W	YKR090W	YKL095W
YLL010C	YKR091W	YKL094W
YLL008W	YKR092C	YKL093W
YLL005C	YKR093W	YKL092C
YLL003W	YKR094C	YKL089W
YLL002W	YKR095W	YKL088W
YLL001W	YKR096W	YKL087C
YLR001C	YKR098C	YKL085W
YLR002C	YKR099W	YKL084W
YLR004C	YKR100C	YKL083W
YLR005W	YKR101W	YKL082C
YLR006C	YKR102W	YKL081W
YLR014C	YKR103W	YKL080W
YLR015W	YKR105C	YKL079W
YLR018C	YKR106W	YKL078W
YLR019W	YLL067W-A	YKL077W
YLR020C	YLL067C	YKL076C
YLR023C	YLL066W-B	YKL075C
YLR024C	YLL066W-A	YKL074C
YLR025W	YLL066C	YKL073W
YLR027C	YLL065W	YKL070W
YLR028C	YLL064C	YKL069W
YLR029C	YLL060C	YKL068W
YLR032W	YLL058W	YKL067W
YLR034C	YLL055W	YKL066W
YLR035C	YLL053C	YKL065C
YLR039C	YLL052C	YKL064W
YLR044C	YLL051C	YKL063C
YLR045C	YLL048C	YKL062W
YLR047C	YLL047W	YKL061W
YLR048W	YLL046C	YKL060C
YLR051C	YLL044W	YKL059C
YLR052W	YLL045C	YKL058W
YLR054C	YLL043W	YKL057C
YLR055C	YLL041C	YKL056C
YLR056W	YLL040C	YKL055C
YLR057W	YLL039C	YKL054C
YLR058C	YLL038C	YKL053W
YLR059C	YLL037W	YKL052C
YLR060W	YLL036C	YKL051W
YLR061W	YLL035W	YKL050C
YLR062C	YLL034C	YKL049C
YLR063W	YLL032C	YKL048C
YLR065C	YLL031C	YKL047W
YLR067C	YLL029W	YKL046C
YLR069C	YLL028W	YKL045W
YLR070C	YLL027W	YKL044W
YLR071C	YLL026W	YKL043W
YLR072W	YLL025W	YKL042W
YLR073C	YLL024C	YKL041W
YLR074C	YLL023C	YKL039W
YLR075W	YLL022C	YKL038W
YLR076C	YLL021W	YKL037W
YLR077W	YLL020C	YKL036C
YLR078C	YLL019W-A	YKL035W
YLR081W	YLL019C	YKL034W
YLR082C	YLL018C	YKL033W
YLR083C	YLL014W	YKL032C
YLR084C	YLL013C	YKL031W
YLR086W	YLL012W	YKL030W
YLR087C	YLL011W	YKL029C
YLR088W	YLL010C	YKL028W
YLR089C	YLL008W	YKL027W
YLR090W	YLL005C	YKL025C
YLR092W	YLL003W	YKL023C-A
YLR093C	YLL002W	YKL023W
YLR094C	YLL001W	YKL022C
YLR095C	YLR001C	YKL021C
YLR096W	YLR002C	YKL020C
YLR099C	YLR004C	YKL019W
YLR100W	YLR005W	YKL017C
YLR101C	YLR006C	YKL015W
YLR103C	YLR009W	YKL014C
YLR104W	YLR014C	YKL012W
YLR105C	YLR015W	YKL011C
YLR106C	YLR019W	YKL010C
YLR108C	YLR020C	YKL009W
YLR109W	YLR023C	YKL008C
YLR110C	YLR025W	YKL006C-A
YLR111W	YLR026C	YKL006W
YLR112W	YLR027C	YKL005C
YLR114C	YLR028C	YKL004W
YLR115W	YLR029C	YKL003C
YLR117C	YLR030W	YKL002W
YLR120C	YLR032W	YKL001C
YLR124W	YLR033W	YKR001C
YLR126C	YLR034C	YKR002W
YLR127C	YLR035C	YKR003W
YLR128W	YLR037C	YKR004C
YLR129W	YLR039C	YKR005C
YLR130C	YLR041W	YKR006C
YLR131C	YLR040C	YKR008W
YLR132C	YLR043C	YKR009C
YLR133W	YLR044C	YKR010C
YLR134W	YLR045C	YKR011C
YLR135W	YLR048W	YKR013W
YLR136C	YLR052W	YKR012C
YLR137W	YLR054C	YKR014C
YLR138W	YLR055C	YKR015C
YLR142W	YLR056W	YKR016W
YLR143W	YLR057W	YKR019C
YLR144C	YLR058C	YKR020W
YLR145W	YLR059C	YKR022C
YLR149C	YLR060W	YKR023W
YLR149C-A	YLR061W	YKR024C
YLR150W	YLR062C	YKR025W
YLR151C	YLR063W	YKR026C
YLR152C	YLR065C	YKR028W
YLR153C	YLR067C	YKR029C
YLR154C	YLR069C	YKR030W
YLR154W-A	YLR070C	YKR031C
YLR154W-B	YLR071C	YKR034W
YLR154W-C	YLR072W	YKR033C
YLR154W-E	YLR073C	YKR036C
YLR154W-F	YLR074C	YKR037C
YLR154C-G	YLR075W	YKR038C
YLR154C-H	YLR076C	YKR039W
YLR155C	YLR077W	YKR041W
YLR156W	YLR079W	YKR040C
YLR156C-A	YLR081W	YKR042W
YLR157C	YLR083C	YKR043C
YLR157W-D	YLR084C	YKR044W
YLR157C-C	YLR086W	YKR045C
YLR158C	YLR087C	YKR046C
YLR159W	YLR088W	YKR047W
YLR159C-A	YLR089C	YKR048C
YLR160C	YLR090W	YKR049C
YLR161W	YLR091W	YKR050W
YLR162W	YLR092W	YKR051W
YLR162W-A	YLR094C	YKR052C
YLR163C	YLR095C	YKR053C
YLR165C	YLR096W	YKR054C
YLR166C	YLR099C	YKR055W
YLR167W	YLR100W	YKR056W
YLR168C	YLR101C	YKR057W
YLR171W	YLR103C	YKR058W
YLR170C	YLR104W	YKR059W
YLR172C	YLR105C	YKR060W
YLR173W	YLR106C	YKR061W
YLR175W	YLR108C	YKR062W
YLR176C	YLR109W	YKR063C
YLR177W	YLR110C	YKR067W
YLR178C	YLR111W	YKR069W
YLR180W	YLR113W	YKR070W
YLR181C	YLR114C	YKR071C
YLR182W	YLR116W	YKR072C
YLR183C	YLR117C	YKR074W
YLR184W	YLR120C	YKR075W-A
YLR185W	YLR121C	YKR075C
YLR186W	YLR125W	YKR076W
YLR187W	YLR126C	YKR077W
YLR188W	YLR127C	YKR078W
YLR189C	YLR128W	YKR079C
YLR190W	YLR129W	YKR080W
YLR191W	YLR130C	YKR081C
YLR192C	YLR131C	YKR082W
YLR194C	YLR133W	YKR084C
YLR195C	YLR134W	YKR085C
YLR196W	YLR135W	YKR086W
YLR197W	YLR136C	YKR087C
YLR198C	YLR137W	YKR088C
YLR199C	YLR138W	YKR089C
YLR205C	YLR139C	YKR090W
YLR206W	YLR142W	YKR091W
YLR207W	YLR143W	YKR092C
YLR208W	YLR144C	YKR093W
YLR209C	YLR145W	YKR094C
YLR210W	YLR149C	YKR095W
YLR212C	YLR149C-A	YKR096W
YLR213C	YLR150W	YKR097W
YLR214W	YLR151C	YKR098C
YLR217W	YLR152C	YKR099W
YLR216C	YLR153C	YKR100C
YLR219W	YLR154C	YKR101W
YLR222C	YLR154W-A	YKR102W
YLR223C	YLR154W-B	YKR103W
YLR227C	YLR154W-C	YKR104W
YLR228C	YLR154W-E	YKR105C
YLR230W	YLR154W-F	YKR106W
YLR229C	YLR154C-G	YLL067W-A
YLR231C	YLR154C-H	YLL067C
YLR234W	YLR155C	YLL066W-B
YLR237W	YLR156W	YLL066W-A
YLR239C	YLR156C-A	YLL066C
YLR240W	YLR157C	YLL065W
YLR241W	YLR157W-D	YLL064C
YLR244C	YLR157W-E	YLL063C
YLR246W	YLR157C-C	YLL062C
YLR247C	YLR158C	YLL061W
YLR248W	YLR159W	YLL060C
YLR249W	YLR159C-A	YLL059C
YLR253W	YLR160C	YLL058W
YLR256W	YLR161W	YLL056C
YLR257W	YLR162W	YLL055W
YLR258W	YLR162W-A	YLL054C
YLR259C	YLR163C	YLL053C
YLR260W	YLR165C	YLL051C
YLR265C	YLR167W	YLL050C
YLR267W	YLR168C	YLL048C
YLR272C	YLR171W	YLL047W
YLR273C	YLR170C	YLL046C
YLR274W	YLR172C	YLL044W
YLR278C	YLR173W	YLL045C
YLR283W	YLR175W	YLL043W
YLR284C	YLR176C	YLL042C
YLR285W	YLR177W	YLL041C
YLR286C	YLR178C	YLL040C
YLR287C	YLR179C	YLL039C
YLR288C	YLR180W	YLL038C
YLR290C	YLR181C	YLL037W
YLR292C	YLR182W	YLL036C
YLR293C	YLR183C	YLL034C
YLR298C	YLR185W	YLL032C
YLR299W	YLR186W	YLL031C
YLR300W	YLR187W	YLL029W
YLR303W	YLR188W	YLL028W
YLR302C	YLR189C	YLL027W
YLR304C	YLR190W	YLL026W
YLR305C	YLR191W	YLL025W
YLR306W	YLR192C	YLL024C
YLR309C	YLR194C	YLL023C
YLR310C	YLR196W	YLL022C
YLR314C	YLR197W	YLL021W
YLR317W	YLR198C	YLL020C
YLR316C	YLR199C	YLL019C
YLR318W	YLR206W	YLL018C
YLR319C	YLR207W	YLL015W
YLR321C	YLR208W	YLL014W
YLR324W	YLR209C	YLL013C
YLR325C	YLR210W	YLL012W
YLR326W	YLR212C	YLL011W
YLR327C	YLR213C	YLL010C
YLR328W	YLR217W	YLL008W
YLR330W	YLR216C	YLL007C
YLR332W	YLR219W	YLL006W-A
YLR331C	YLR220W	YLL006W
YLR333C	YLR222C	YLL005C
YLR338W	YLR223C	YLL004W
YLR337C	YLR226W	YLL003W
YLR340W	YLR227C	YLL002W
YLR339C	YLR228C	YLL001W
YLR342W	YLR230W	YLR001C
YLR342W-A	YLR229C	YLR002C
YLR343W	YLR231C	YLR003C
YLR344W	YLR234W	YLR004C
YLR345W	YLR237W	YLR005W
YLR347C	YLR241W	YLR006C
YLR349W	YLR243W	YLR008C
YLR348C	YLR244C	YLR009W
YLR352W	YLR246W	YLR011W
YLR354C	YLR247C	YLR013W
YLR355C	YLR248W	YLR014C
YLR356W	YLR249W	YLR015W
YLR357W	YLR253W	YLR017W
YLR359W	YLR254C	YLR018C
YLR362W	YLR256W	YLR019W
YLR367W	YLR257W	YLR020C
YLR369W	YLR258W	YLR022C
YLR371W	YLR259C	YLR023C
YLR372W	YLR260W	YLR024C
YLR373C	YLR265C	YLR025W
YLR375W	YLR267W	YLR026C
YLR374C	YLR274W	YLR027C
YLR376C	YLR276C	YLR028C
YLR377C	YLR277C	YLR029C
YLR378C	YLR278C	YLR030W
YLR382C	YLR283W	YLR032W
YLR383W	YLR282C	YLR033W
YLR384C	YLR284C	YLR034C
YLR386W	YLR285W	YLR035C
YLR387C	YLR286C	YLR037C
YLR389C	YLR287C-A	YLR039C
YLR390W-A	YLR288C	YLR041W
YLR393W	YLR293C	YLR040C
YLR394W	YLR294C	YLR043C
YLR395C	YLR295C	YLR044C
YLR397C	YLR299W	YLR045C
YLR398C	YLR300W	YLR047C
YLR399C	YLR301W	YLR048W
YLR400W	YLR302C	YLR049C
YLR401C	YLR303W	YLR051C
YLR403W	YLR304C	YLR052W
YLR405W	YLR305C	YLR054C
YLR406C	YLR309C	YLR055C
YLR408C	YLR310C	YLR056W
YLR409C	YLR313C	YLR057W
YLR410W	YLR314C	YLR058C
YLR413W	YLR317W	YLR059C
YLR414C	YLR316C	YLR060W
YLR417W	YLR318W	YLR061W
YLR419W	YLR319C	YLR062C
YLR422W	YLR320W	YLR063W
YLR424W	YLR324W	YLR064W
YLR425W	YLR325C	YLR065C
YLR427W	YLR326W	YLR067C
YLR429W	YLR327C	YLR069C
YLR430W	YLR328W	YLR070C
YLR432W	YLR329W	YLR071C
YLR433C	YLR330W	YLR072W
YLR436C	YLR332W	YLR073C
YLR437C	YLR331C	YLR074C
YLR438W	YLR333C	YLR075W
YLR437C-A	YLR335W	YLR076C
YLR438C-A	YLR336C	YLR077W
YLR439W	YLR338W	YLR078C
YLR440C	YLR337C	YLR079W
YLR441C	YLR340W	YLR080W
YLR442C	YLR339C	YLR081W
YLR443W	YLR342W	YLR082C
YLR444C	YLR342W-A	YLR083C
YLR448W	YLR343W	YLR084C
YLR450W	YLR344W	YLR086W
YLR451W	YLR345W	YLR087C
YLR452C	YLR347W-A	YLR088W
YLR454W	YLR347C	YLR089C
YLR455W	YLR349W	YLR090W
YLR459W	YLR348C	YLR091W
YLR460C	YLR350W	YLR092W
YLR461W	YLR352W	YLR093C
YLR462W	YLR353W	YLR094C
YLR464W	YLR354C	YLR095C
YLR463C	YLR355C	YLR096W
YLR466W	YLR356W	YLR097C
YLR465C	YLR357W	YLR098C
YLR466C-A	YLR358C	YLR099C
YLR466C-B	YLR359W	YLR100W
YLR467W	YLR360W	YLR101C
YLR467C-A	YLR362W	YLR103C
YML133W-B	YLR367W	YLR104W
YML133W-A	YLR369W	YLR105C
YML133C	YLR371W	YLR106C
YML132W	YLR372W	YLR107W
YML129C	YLR373C	YLR108C
YML128C	YLR375W	YLR109W
YML126C	YLR377C	YLR110C
YML125C	YLR379W	YLR111W
YML124C	YLR378C	YLR112W
YML123C	YLR381W	YLR113W
YML120C	YLR382C	YLR114C
YML118W	YLR383W	YLR115W
YML117W	YLR384C	YLR116W
YML116W	YLR386W	YLR117C
YML114C	YLR387C	YLR120C
YML113W	YLR388W	YLR121C
YML106W	YLR389C	YLR124W
YML105C	YLR390W-A	YLR125W
YML104C	YLR392C	YLR126C
YML103C	YLR393W	YLR127C
YML100W	YLR394W	YLR128W
YML099W-A	YLR395C	YLR129W
YML099C	YLR397C	YLR130C
YML097C	YLR398C	YLR131C
YML096W	YLR399W-A	YLR132C
YML095C	YLR399C	YLR133W
YML094W	YLR400W	YLR134W
YML094C-A	YLR401C	YLR135W
YML093W	YLR403W	YLR136C
YML092C	YLR405W	YLR137W
YML091C	YLR406C	YLR138W
YML088W	YLR407W	YLR142W
YML087C	YLR408C	YLR143W
YML086C	YLR409C	YLR144C
YML085C	YLR410W	YLR145W
YML083C	YLR412W	YLR147C
YML082W	YLR413W	YLR148W
YML081C-A	YLR414C	YLR149C
YML081W	YLR417W	YLR149C-A
YML076C	YLR419W	YLR150W
YML075C	YLR420W	YLR151C
YML074C	YLR421C	YLR152C
YML073C	YLR422W	YLR153C
YML072C	YLR424W	YLR154C
YML071C	YLR425W	YLR154W-A
YML070W	YLR427W	YLR154W-B
YML069W	YLR429W	YLR154W-C
YML066C	YLR430W	YLR154W-E
YML065W	YLR432W	YLR154W-F
YML064C	YLR433C	YLR154C-G
YML063W	YLR436C	YLR154C-H
YML062C	YLR437C	YLR155C
YML061C	YLR438W	YLR156W
YML060W	YLR438C-A	YLR156C-A
YML059C	YLR439W	YLR157C
YML058W	YLR440C	YLR157W-D
YML057W	YLR441C	YLR157W-E
YML056C	YLR442C	YLR157C-C
YML053C	YLR443W	YLR158C
YML052W	YLR444C	YLR159W
YML049C	YLR448W	YLR159C-A
YML048W	YLR449W	YLR160C
YML047W-A	YLR450W	YLR161W
YML047C	YLR451W	YLR162W
YML046W	YLR452C	YLR162W-A
YML043C	YLR453C	YLR163C
YML041C	YLR454W	YLR165C
YML038C	YLR455W	YLR166C
YML037C	YLR459W	YLR167W
YML035C	YLR461W	YLR168C
YML034W	YLR462W	YLR169W
YML034C-A	YLR464W	YLR171W
YML032C	YLR463C	YLR170C
YML029W	YLR466W	YLR172C
YML028W	YLR465C	YLR173W
YML027W	YLR466C-A	YLR175W
YML026C	YLR466C-B	YLR176C
YML025C	YLR467W	YLR177W
YML024W	YLR467C-A	YLR178C
YML023C	YML133W-B	YLR179C
YML021C	YML133W-A	YLR180W
YML020W	YML133C	YLR181C
YML018C	YML132W	YLR182W
YML017W	YML129C	YLR183C
YML016C	YML128C	YLR184W
YML015C	YML127W	YLR185W
YML014W	YML126C	YLR186W
YML013W	YML125C	YLR187W
YML012W	YML124C	YLR188W
YML010W	YML123C	YLR189C
YML009W-B	YML120C	YLR190W
YML009C-A	YML119W	YLR191W
YML008C	YML117W	YLR192C
YML007W	YML116W-A	YLR193C
YML006C	YML116W	YLR194C
YML005W	YML115C	YLR195C
YML004C	YML114C	YLR196W
YML003W	YML113W	YLR197W
YML001W	YML111W	YLR198C
YMR001C	YML107C	YLR199C
YMR003W	YML106W	YLR203C
YMR006C	YML105C	YLR204W
YMR008C	YML103C	YLR205C
YMR010W	YML102W	YLR206W
YMR011W	YML101C-A	YLR207W
YMR012W	YML100W	YLR208W
YMR014W	YML099C	YLR209C
YMR015C	YML098W	YLR210W
YMR016C	YML096W	YLR212C
YMR019W	YML095C	YLR213C
YMR020W	YML093W	YLR214W
YMR021C	YML092C	YLR217W
YMR024W	YML088W	YLR216C
YMR029C	YML087C	YLR219W
YMR032W	YML086C	YLR220W
YMR034C	YML085C	YLR221C
YMR035W	YML083C	YLR222C
YMR037C	YML082W	YLR223C
YMR038C	YML081C-A	YLR224W
YMR040W	YML081W	YLR225C
YMR041C	YML080W	YLR226W
YMR042W	YML078W	YLR227C
YMR043W	YML077W	YLR228C
YMR044W	YML076C	YLR230W
YMR046W-A	YML075C	YLR229C
YMR047C	YML074C	YLR231C
YMR048W	YML073C	YLR233C
YMR049C	YML072C	YLR234W
YMR053C	YML071C	YLR237W
YMR054W	YML070W	YLR238W
YMR055C	YML069W	YLR239C
YMR056C	YML068W	YLR240W
YMR058W	YML067C	YLR241W
YMR063W	YML066C	YLR242C
YMR067C	YML065W	YLR243W
YMR068W	YML064C	YLR244C
YMR071C	YML063W	YLR245C
YMR074C	YML062C	YLR246W
YMR076C	YML061C	YLR247C
YMR078C	YML059C	YLR248W
YMR079W	YML058W	YLR249W
YMR080C	YML057W	YLR250W
YMR081C	YML057C-A	YLR251W
YMR083W	YML056C	YLR252W
YMR084W	YML054C	YLR253W
YMR085W	YML053C	YLR255C
YMR088C	YML052W	YLR256W
YMR091C	YML051W	YLR257W
YMR092C	YML047W-A	YLR258W
YMR094W	YML047C	YLR259C
YMR096W	YML043C	YLR260W
YMR097C	YML041C	YLR261C
YMR098C	YML038C	YLR262C
YMR099C	YML037C	YLR262C-A
YMR100W	YML035C	YLR264W
YMR101C	YML034W	YLR264C-A
YMR102C	YML034C-A	YLR265C
YMR105C	YML032C	YLR267W
YMR106C	YML031W	YLR271W
YMR107W	YML029W	YLR272C
YMR108W	YML028W	YLR273C
YMR109W	YML027W	YLR274W
YMR111C	YML026C	YLR275W
YMR114C	YML025C	YLR276C
YMR115W	YML024W	YLR277C
YMR116C	YML023C	YLR278C
YMR121C	YML022W	YLR283W
YMR124W	YML021C	YLR282C
YMR128W	YML018C	YLR284C
YMR129W	YML017W	YLR285W
YMR130W	YML016C	YLR285C-A
YMR131C	YML015C	YLR286C
YMR132C	YML014W	YLR287C
YMR133W	YML013W	YLR287C-A
YMR134W	YML012W	YLR288C
YMR135W-A	YML011C	YLR289W
YMR135C	YML010W	YLR290C
YMR136W	YML009W-B	YLR292C
YMR137C	YML009C-A	YLR293C
YMR138W	YML008C	YLR294C
YMR140W	YML007W	YLR295C
YMR142C	YML005W	YLR296W
YMR143W	YML004C	YLR297W
YMR144W	YML002W	YLR298C
YMR145C	YML001W	YLR299W
YMR146C	YMR001C	YLR300W
YMR148W	YMR002W	YLR301W
YMR149W	YMR004W	YLR303W
YMR153C-A	YMR005W	YLR302C
YMR154C	YMR006C	YLR304C
YMR156C	YMR008C	YLR305C
YMR157C	YMR010W	YLR306W
YMR161W	YMR011W	YLR309C
YMR162C	YMR012W	YLR310C
YMR164C	YMR013W-A	YLR311C
YMR165C	YMR014W	YLR312C
YMR166C	YMR015C	YLR314C
YMR167W	YMR016C	YLR317W
YMR171C	YMR019W	YLR316C
YMR172W	YMR020W	YLR318W
YMR174C	YMR023C	YLR319C
YMR176W	YMR024W	YLR320W
YMR177W	YMR029C	YLR321C
YMR179W	YMR031C	YLR323C
YMR182C	YMR032W	YLR324W
YMR182W-A	YMR034C	YLR325C
YMR183C	YMR037C	YLR326W
YMR185W	YMR038C	YLR327C
YMR186W	YMR039C	YLR328W
YMR188C	YMR042W	YLR329W
YMR189W	YMR043W	YLR330W
YMR190C	YMR044W	YLR332W
YMR192W	YMR046W-A	YLR331C
YMR194W	YMR047C	YLR333C
YMR194C-B	YMR049C	YLR335W
YMR196W	YMR053C	YLR336C
YMR200W	YMR054W	YLR337C
YMR201C	YMR055C	YLR338W
YMR202W	YMR056C	YLR340W
YMR203W	YMR058W	YLR339C
YMR204C	YMR061W	YLR342W
YMR205C	YMR067C	YLR342W-A
YMR206W	YMR068W	YLR343W
YMR207C	YMR070W	YLR344W
YMR208W	YMR074C	YLR345W
YMR211W	YMR076C	YLR347C
YMR213W	YMR078C	YLR349W
YMR214W	YMR080C	YLR348C
YMR215W	YMR081C	YLR352W
YMR216C	YMR083W	YLR353W
YMR217W	YMR086W	YLR354C
YMR218C	YMR086C-A	YLR355C
YMR219W	YMR087W	YLR356W
YMR220W	YMR088C	YLR357W
YMR221C	YMR090W	YLR358C
YMR222C	YMR091C	YLR359W
YMR223W	YMR092C	YLR360W
YMR224C	YMR093W	YLR361C
YMR225C	YMR094W	YLR362W
YMR226C	YMR096W	YLR367W
YMR227C	YMR099C	YLR368W
YMR228W	YMR100W	YLR369W
YMR229C	YMR102C	YLR371W
YMR230W	YMR104C	YLR372W
YMR230W-A	YMR105C	YLR373C
YMR231W	YMR106C	YLR375W
YMR235C	YMR108W	YLR374C
YMR237W	YMR109W	YLR376C
YMR238W	YMR111C	YLR377C
YMR241W	YMR114C	YLR379W
YMR242C	YMR115W	YLR378C
YMR243C	YMR116C	YLR380W
YMR244W	YMR120C	YLR381W
YMR245W	YMR121C	YLR382C
YMR244C-A	YMR124W	YLR383W
YMR246W	YMR128W	YLR384C
YMR250W	YMR129W	YLR386W
YMR251W	YMR131C	YLR387C
YMR251W-A	YMR133W	YLR388W
YMR252C	YMR135C	YLR389C
YMR253C	YMR136W	YLR390W
YMR254C	YMR140W	YLR390W-A
YMR255W	YMR141C	YLR392C
YMR259C	YMR141W-A	YLR393W
YMR261C	YMR142C	YLR394W
YMR264W	YMR143W	YLR395C
YMR266W	YMR144W	YLR397C
YMR267W	YMR145C	YLR398C
YMR268C	YMR146C	YLR399C
YMR269W	YMR153W	YLR399W-A
YMR270C	YMR157C	YLR400W
YMR272C	YMR158W	YLR401C
YMR273C	YMR162C	YLR403W
YMR275C	YMR163C	YLR405W
YMR277W	YMR164C	YLR406C
YMR278W	YMR165C	YLR407W
YMR279C	YMR166C	YLR408C
YMR280C	YMR167W	YLR409C
YMR285C	YMR171C	YLR410W
YMR287C	YMR172W	YLR412W
YMR288W	YMR173W	YLR413W
YMR290C	YMR173W-A	YLR414C
YMR291W	YMR174C	YLR415C
YMR296C	YMR176W	YLR417W
YMR297W	YMR179W	YLR419W
YMR300C	YMR181C	YLR420W
YMR301C	YMR182C	YLR421C
YMR302C	YMR182W-A	YLR422W
YMR304W	YMR183C	YLR424W
YMR306W	YMR184W	YLR425W
YMR306C-A	YMR185W	YLR427W
YMR307W	YMR186W	YLR429W
YMR307C-A	YMR187C	YLR428C
YMR308C	YMR188C	YLR430W
YMR309C	YMR189W	YLR431C
YMR310C	YMR190C	YLR432W
YMR313C	YMR194W	YLR433C
YMR314W	YMR193C-A	YLR435W
YMR318C	YMR194C-B	YLR436C
YMR319C	YMR196W	YLR437C
YMR321C	YMR198W	YLR438W
YMR323W	YMR199W	YLR437C-A
YMR324C	YMR200W	YLR438C-A
YMR325W	YMR201C	YLR439W
YMR326C	YMR202W	YLR440C
YNL339W-B	YMR203W	YLR441C
YNL339W-A	YMR204C	YLR442C
YNL339C	YMR205C	YLR443W
YNL338W	YMR206W	YLR444C
YNL337W	YMR207C	YLR445W
YNL336W	YMR208W	YLR447C
YNL333W	YMR210W	YLR448W
YNL332W	YMR211W	YLR450W
YNL331C	YMR213W	YLR451W
YNL329C	YMR214W	YLR452C
YNL328C	YMR215W	YLR453C
YNL326C	YMR216C	YLR454W
YNL325C	YMR217W	YLR455W
YNL323W	YMR218C	YLR459W
YNL322C	YMR219W	YLR460C
YNL321W	YMR220W	YLR461W
YNL320W	YMR221C	YLR462W
YNL318C	YMR222C	YLR464W
YNL317W	YMR224C	YLR463C
YNL313C	YMR226C	YLR466W
YNL312W	YMR227C	YLR465C
YNL310C	YMR228W	YLR466C-A
YNL308C	YMR229C	YLR466C-B
YNL307C	YMR230W-A	YLR467W
YNL306W	YMR231W	YLR467C-A
YNL305C	YMR234W	YML133W-B
YNL304W	YMR235C	YML133W-A
YNL302C	YMR238W	YML133C
YNL301C	YMR239C	YML132W
YNL300W	YMR241W	YML130C
YNL299W	YMR242C	YML129C
YNL298W	YMR243C	YML128C
YNL297C	YMR244W	YML127W
YNL295W	YMR245W	YML126C
YNL294C	YMR244C-A	YML125C
YNL293W	YMR246W	YML124C
YNL292W	YMR250W	YML123C
YNL291C	YMR251W	YML121W
YNL290W	YMR251W-A	YML120C
YNL289W	YMR252C	YML118W
YNL288W	YMR253C	YML117W
YNL284C	YMR259C	YML116W
YNL283C	YMR261C	YML115C
YNL281W	YMR264W	YML114C
YNL280C	YMR266W	YML113W
YNL279W	YMR267W	YML112W
YNL278W	YMR269W	YML111W
YNL277W	YMR270C	YML110C
YNL275W	YMR272C	YML107C
YNL274C	YMR273C	YML106W
YNL272C	YMR275C	YML105C
YNL271C	YMR276W	YML104C
YNL270C	YMR277W	YML103C
YNL268W	YMR278W	YML102W
YNL264C	YMR279C	YML100W
YNL262W	YMR280C	YML099W-A
YNL260C	YMR285C	YML099C
YNL258C	YMR287C	YML098W
YNL257C	YMR288W	YML097C
YNL256W	YMR290C	YML096W
YNL255C	YMR291W	YML095C
YNL254C	YMR294W	YML094W
YNL253W	YMR296C	YML094C-A
YNL251C	YMR297W	YML093W
YNL248C	YMR300C	YML092C
YNL246W	YMR301C	YML091C
YNL245C	YMR302C	YML088W
YNL243W	YMR303C	YML087C
YNL242W	YMR304W	YML086C
YNL241C	YMR304C-A	YML085C
YNL238W	YMR305C	YML083C
YNL237W	YMR306W	YML082W
YNL236W	YMR307W	YML081C-A
YNL233W	YMR307C-A	YML081W
YNL232W	YMR308C	YML079W
YNL230C	YMR309C	YML078W
YNL229C	YMR310C	YML077W
YNL228W	YMR311C	YML076C
YNL227C	YMR313C	YML075C
YNL225C	YMR314W	YML074C
YNL224C	YMR315W	YML073C
YNL223W	YMR317W	YML072C
YNL222W	YMR316C-B	YML071C
YNL221C	YMR318C	YML070W
YNL219C	YMR319C	YML069W
YNL217W	YMR321C	YML068W
YNL216W	YMR322C	YML066C
YNL215W	YMR323W	YML065W
YNL214W	YMR324C	YML064C
YNL212W	YMR325W	YML063W
YNL210W	YMR326C	YML062C
YNL209W	YNL339W-B	YML061C
YNL208W	YNL339W-A	YML060W
YNL201C	YNL339C	YML059C
YNL200C	YNL338W	YML058W-A
YNL199C	YNL337W	YML058W
YNL197C	YNL336W	YML057W
YNL196C	YNL335W	YML057C-A
YNL194C	YNL334C	YML056C
YNL192W	YNL333W	YML055W
YNL191W	YNL332W	YML054C
YNL190W	YNL331C	YML054C-A
YNL189W	YNL330C	YML053C
YNL188W	YNL329C	YML052W
YNL187W	YNL327W	YML051W
YNL183C	YNL326C	YML050W
YNL182C	YNL323W	YML049C
YNL181W	YNL322C	YML048W
YNL180C	YNL321W	YML047W-A
YNL178W	YNL320W	YML047C
YNL177C	YNL318C	YML046W
YNL176C	YNL317W	YML043C
YNL174W	YNL313C	YML042W
YNL175C	YNL308C	YML041C
YNL173C	YNL307C	YML038C
YNL172W	YNL304W	YML037C
YNL170W	YNL302C	YML036W
YNL171C	YNL301C	YML035C
YNL169C	YNL299W	YML034W
YNL167C	YNL298W	YML034C-A
YNL166C	YNL294C	YML032C
YNL164C	YNL293W	YML031W
YNL163C	YNL292W	YML031C-A
YNL162W	YNL291C	YML030W
YNL161W	YNL289W	YML029W
YNL160W	YNL288W	YML028W
YNL156C	YNL287W	YML027W
YNL155W	YNL286W	YML026C
YNL154C	YNL285W	YML025C
YNL152W	YNL284C	YML024W
YNL150W	YNL283C	YML023C
YNL144C	YNL281W	YML022W
YNL142W	YNL280C	YML021C
YNL141W	YNL279W	YML020W
YNL140C	YNL278W	YML018C
YNL139C	YNL277W	YML017W
YNL138W	YNL276C	YML016C
YNL137C	YNL275W	YML015C
YNL136W	YNL274C	YML014W
YNL134C	YNL273W	YML013W
YNL133C	YNL272C	YML012W
YNL132W	YNL271C	YML011C
YNL130C	YNL268W	YML010W
YNL127W	YNL267W	YML009W-B
YNL125C	YNL263C	YML009C-A
YNL124W	YNL262W	YML009C
YNL123W	YNL258C	YML008C
YNL118C	YNL257C	YML007W
YNL117W	YNL256W	YML006C
YNL116W	YNL255C	YML005W
YNL115C	YNL251C	YML004C
YNL112W	YNL248C	YML003W
YNL111C	YNL247W	YML002W
YNL107W	YNL246W	YML001W
YNL106C	YNL245C	YMR001C
YNL105W	YNL243W	YMR003W
YNL104C	YNL242W	YMR005W
YNL102W	YNL241C	YMR006C
YNL101W	YNL240C	YMR008C
YNL100W	YNL238W	YMR009W
YNL099C	YNL237W	YMR010W
YNL098C	YNL233W	YMR011W
YNL096C	YNL232W	YMR012W
YNL095C	YNL231C	YMR013W-A
YNL094W	YNL230C	YMR014W
YNL093W	YNL229C	YMR015C
YNL091W	YNL228W	YMR016C
YNL088W	YNL227C	YMR017W
YNL087W	YNL224C	YMR018W
YNL085W	YNL221C	YMR019W
YNL084C	YNL217W	YMR020W
YNL083W	YNL216W	YMR021C
YNL082W	YNL215W	YMR023C
YNL080C	YNL212W	YMR024W
YNL078W	YNL209W	YMR025W
YNL071W	YNL208W	YMR026C
YNL069C	YNL201C	YMR027W
YNL068C	YNL200C	YMR028W
YNL066W	YNL199C	YMR029C
YNL065W	YNL197C	YMR031C
YNL064C	YNL196C	YMR031W-A
YNL063W	YNL195C	YMR032W
YNL062C	YNL194C	YMR033W
YNL061W	YNL192W	YMR034C
YNL059C	YNL191W	YMR035W
YNL058C	YNL190W	YMR037C
YNL056W	YNL189W	YMR038C
YNL052W	YNL186W	YMR039C
YNL050C	YNL183C	YMR040W
YNL048W	YNL182C	YMR041C
YNL045W	YNL180C	YMR042W
YNL044W	YNL178W	YMR043W
YNL043C	YNL177C	YMR044W
YNL042W-B	YNL176C	YMR046W-A
YNL042W	YNL174W	YMR047C
YNL039W	YNL175C	YMR048W
YNL038W	YNL172W	YMR049C
YNL037C	YNL167C	YMR052W
YNL035C	YNL166C	YMR052C-A
YNL034W	YNL164C	YMR053C
YNL033W	YNL163C	YMR054W
YNL031C	YNL162W	YMR055C
YNL030W	YNL161W	YMR056C
YNL029C	YNL160W	YMR058W
YNL027W	YNL159C	YMR059W
YNL026W	YNL154C	YMR060C
YNL025C	YNL152W	YMR063W
YNL024C	YNL150W	YMR064W
YNL023C	YNL149C	YMR066W
YNL022C	YNL144W-A	YMR067C
YNL021W	YNL144C	YMR068W
YNL020C	YNL142W	YMR070W
YNL019C	YNL140C	YMR071C
YNL018C	YNL139C	YMR072W
YNL016W	YNL138W	YMR074C
YNL014W	YNL136W	YMR075W
YNL012W	YNL134C	YMR076C
YNL011C	YNL133C	YMR077C
YNL009W	YNL132W	YMR078C
YNL007C	YNL130C	YMR079W
YNL005C	YNL129W	YMR080C
YNL004W	YNL127W	YMR081C
YNL003C	YNL125C	YMR082C
YNR001C	YNL124W	YMR083W
YNR002C	YNL123W	YMR084W
YNR004W	YNL121C	YMR085W
YNR006W	YNL118C	YMR086W
YNR008W	YNL116W	YMR086C-A
YNR009W	YNL115C	YMR088C
YNR012W	YNL112W	YMR089C
YNR013C	YNL111C	YMR090W
YNR015W	YNL106C	YMR091C
YNR016C	YNL104C	YMR092C
YNR017W	YNL103W	YMR093W
YNR018W	YNL102W	YMR094W
YNR019W	YNL101W	YMR095C
YNR020C	YNL100W	YMR096W
YNR021W	YNL099C	YMR097C
YNR022C	YNL098C	YMR098C
YNR024W	YNL097W-A	YMR099C
YNR025C	YNL097C	YMR100W
YNR026C	YNL096C	YMR101C
YNR027W	YNL095C	YMR102C
YNR029C	YNL094W	YMR103C
YNR030W	YNL093W	YMR104C
YNR031C	YNL091W	YMR105C
YNR033W	YNL088W	YMR106C
YNR034W	YNL087W	YMR107W
YNR035C	YNL085W	YMR108W
YNR036C	YNL084C	YMR109W
YNR039C	YNL083W	YMR110C
YNR041C	YNL082W	YMR111C
YNR043W	YNL081C	YMR113W
YNR045W	YNL080C	YMR114C
YNR047W	YNL079C	YMR115W
YNR048W	YNL078W	YMR116C
YNR049C	YNL077W	YMR117C
YNR051C	YNL074C	YMR119W
YNR052C	YNL072W	YMR119W-A
YNR053C	YNL071W	YMR120C
YNR054C	YNL069C	YMR121C
YNR055C	YNL068C	YMR122C
YNR056C	YNL067W-B	YMR122W-A
YNR058W	YNL067W	YMR123W
YNR060W	YNL066W	YMR124W
YNR065C	YNL065W	YMR125W
YNR067C	YNL064C	YMR126C
YNR069C	YNL063W	YMR128W
YNR070W	YNL062C	YMR129W
YNR071C	YNL061W	YMR130W
YNR072W	YNL059C	YMR131C
YNR073C	YNL058C	YMR132C
YNR075W	YNL056W	YMR133W
YNR076W	YNL055C	YMR134W
YNR077C	YNL054W	YMR135C
YOL166W-A	YNL053W	YMR135W-A
YOL165C	YNL052W	YMR136W
YOL162W	YNL050C	YMR137C
YOL161C	YNL046W	YMR138W
YOL158C	YNL045W	YMR140W
YOL157C	YNL044W	YMR141C
YOL156W	YNL043C	YMR142C
YOL155C	YNL042W-B	YMR141W-A
YOL154W	YNL042W	YMR143W
YOL152W	YNL039W	YMR144W
YOL148C	YNL038W	YMR145C
YOL145C	YNL037C	YMR146C
YOL144W	YNL036W	YMR147W
YOL142W	YNL035C	YMR148W
YOL141W	YNL034W	YMR149W
YOL140W	YNL033W	YMR153W
YOL139C	YNL032W	YMR153C-A
YOL138C	YNL031C	YMR154C
YOL137W	YNL030W	YMR155W
YOL136C	YNL029C	YMR156C
YOL135C	YNL027W	YMR157C
YOL133W	YNL026W	YMR158W
YOL134C	YNL024C-A	YMR158W-B
YOL132W	YNL024C	YMR159C
YOL130W	YNL023C	YMR160W
YOL129W	YNL022C	YMR161W
YOL128C	YNL021W	YMR162C
YOL127W	YNL020C	YMR163C
YOL126C	YNL019C	YMR164C
YOL125W	YNL018C	YMR165C
YOL124C	YNL017C	YMR166C
YOL123W	YNL016W	YMR167W
YOL121C	YNL014W	YMR168C
YOL120C	YNL012W	YMR169C
YOL116W	YNL011C	YMR170C
YOL115W	YNL009W	YMR171C
YOL113W	YNL007C	YMR172W
YOL109W	YNL006W	YMR173W
YOL107W	YNL005C	YMR173W-A
YOL105C	YNL004W	YMR174C
YOL104C	YNL003C	YMR176W
YOL103W	YNL002C	YMR177W
YOL101C	YNL001W	YMR178W
YOL098C	YNR001C	YMR179W
YOL097C	YNR002C	YMR180C
YOL095C	YNR003C	YMR181C
YOL093W	YNR006W	YMR182C
YOL092W	YNR008W	YMR182W-A
YOL090W	YNR009W	YMR183C
YOL089C	YNR011C	YMR184W
YOL087C	YNR012W	YMR185W
YOL086W-A	YNR013C	YMR186W
YOL086C	YNR014W	YMR188C
YOL084W	YNR015W	YMR189W
YOL083W	YNR016C	YMR190C
YOL083C-A	YNR017W	YMR191W
YOL081W	YNR018W	YMR192W
YOL080C	YNR019W	YMR194W
YOL076W	YNR020C	YMR193C-A
YOL075C	YNR021W	YMR194C-B
YOL073C	YNR022C	YMR195W
YOL070C	YNR023W	YMR196W
YOL068C	YNR024W	YMR198W
YOL066C	YNR025C	YMR199W
YOL065C	YNR026C	YMR200W
YOL064C	YNR028W	YMR201C
YOL063C	YNR029C	YMR202W
YOL061W	YNR030W	YMR203W
YOL060C	YNR031C	YMR204C
YOL059W	YNR035C	YMR205C
YOL058W	YNR036C	YMR206W
YOL057W	YNR038W	YMR207C
YOL055C	YNR039C	YMR208W
YOL054W	YNR041C	YMR210W
YOL053W	YNR043W	YMR211W
YOL052C	YNR044W	YMR212C
YOL051W	YNR045W	YMR213W
YOL048C	YNR046W	YMR214W
YOL047C	YNR047W	YMR215W
YOL044W	YNR048W	YMR216C
YOL043C	YNR049C	YMR217W
YOL041C	YNR050C	YMR218C
YOL040C	YNR051C	YMR219W
YOL038W	YNR052C	YMR220W
YOL034W	YNR053C	YMR221C
YOL030W	YNR054C	YMR222C
YOL028C	YNR055C	YMR223W
YOL027C	YNR056C	YMR224C
YOL026C	YNR058W	YMR225C
YOL025W	YNR059W	YMR226C
YOL023W	YNR062C	YMR227C
YOL021C	YNR065C	YMR228W
YOL020W	YNR067C	YMR229C
YOL019W	YNR070W	YMR230W
YOL017W	YNR072W	YMR230W-A
YOL013C	YNR074C	YMR231W
YOL011W	YNR075W	YMR232W
YOL009C	YNR075C-A	YMR233W
YOL008W	YNR076W	YMR235C
YOL007C	YNR077C	YMR237W
YOL006C	YOL166W-A	YMR238W
YOL004W	YOL166C	YMR239C
YOL003C	YOL165C	YMR240C
YOR001W	YOL161C	YMR241W
YOR002W	YOL160W	YMR242C
YOR003W	YOL158C	YMR242W-A
YOR004W	YOL157C	YMR243C
YOR005C	YOL156W	YMR244W
YOR006C	YOL155C	YMR245W
YOR007C	YOL154W	YMR244C-A
YOR008C	YOL148C	YMR246W
YOR009W	YOL145C	YMR247C
YOR011W	YOL144W	YMR247W-A
YOR014W	YOL140W	YMR250W
YOR016C	YOL139C	YMR251W
YOR017W	YOL138C	YMR251W-A
YOR018W	YOL137W	YMR252C
YOR025W	YOL136C	YMR253C
YOR026W	YOL135C	YMR254C
YOR027W	YOL132W	YMR255W
YOR030W	YOL130W	YMR257C
YOR033C	YOL127W	YMR258C
YOR034C	YOL126C	YMR259C
YOR036W	YOL124C	YMR260C
YOR038C	YOL123W	YMR261C
YOR039W	YOL122C	YMR262W
YOR042W	YOL121C	YMR264W
YOR043W	YOL120C	YMR266W
YOR047C	YOL116W	YMR267W
YOR048C	YOL115W	YMR268C
YOR049C	YOL113W	YMR269W
YOR055W	YOL111C	YMR270C
YOR054C	YOL109W	YMR271C
YOR056C	YOL108C	YMR272W-A
YOR057W	YOL105C	YMR272C
YOR058C	YOL104C	YMR273C
YOR059C	YOL103W	YMR274C
YOR063W	YOL100W	YMR275C
YOR064C	YOL098C	YMR276W
YOR065W	YOL097C	YMR277W
YOR066W	YOL092W	YMR278W
YOR069W	YOL090W	YMR279C
YOR068C	YOL089C	YMR280C
YOR070C	YOL087C	YMR281W
YOR071C	YOL086W-A	YMR283C
YOR072W-B	YOL086C	YMR285C
YOR073W	YOL084W	YMR286W
YOR074C	YOL083W	YMR287C
YOR078W	YOL083C-A	YMR288W
YOR083W	YOL081W	YMR289W
YOR082C	YOL080C	YMR290C
YOR086C	YOL078W	YMR290W-A
YOR089C	YOL077W-A	YMR291W
YOR090C	YOL077C	YMR292W
YOR091W	YOL076W	YMR294W
YOR092W	YOL075C	YMR294W-A
YOR093C	YOL073C	YMR295C
YOR094W	YOL071W	YMR296C
YOR096W	YOL070C	YMR297W
YOR097C	YOL068C	YMR300C
YOR098C	YOL066C	YMR301C
YOR099W	YOL065C	YMR302C
YOR100C	YOL064C	YMR303C
YOR101W	YOL061W	YMR304W
YOR104W	YOL060C	YMR304C-A
YOR105W	YOL059W	YMR305C
YOR107W	YOL056W	YMR306W
YOR108W	YOL054W	YMR306C-A
YOR109W	YOL052C	YMR307W
YOR110W	YOL051W	YMR307C-A
YOR112W	YOL050C	YMR308C
YOR113W	YOL048C	YMR309C
YOR116C	YOL047C	YMR310C
YOR118W	YOL043C	YMR311C
YOR119C	YOL041C	YMR312W
YOR122C	YOL040C	YMR313C
YOR123C	YOL039W	YMR314W
YOR127W	YOL038W	YMR315W
YOR128C	YOL036W	YMR316W
YOR129C	YOL030W	YMR316C-A
YOR132W	YOL029C	YMR317W
YOR133W	YOL028C	YMR316C-B
YOR134W	YOL027C	YMR318C
YOR136W	YOL026C	YMR319C
YOR137C	YOL025W	YMR320W
YOR138C	YOL023W	YMR321C
YOR140W	YOL021C	YMR322C
YOR139C	YOL020W	YMR323W
YOR141C	YOL019W	YMR324C
YOR144C	YOL018C	YMR325W
YOR146W	YOL017W	YMR326C
YOR145C	YOL016C	YNL339W-B
YOR151C	YOL015W	YNL339W-A
YOR153W	YOL013W-B	YNL339C
YOR157C	YOL013W-A	YNL338W
YOR158W	YOL013C	YNL337W
YOR160W	YOL011W	YNL336W
YOR161C	YOL010W	YNL335W
YOR162C	YOL007C	YNL334C
YOR163W	YOL006C	YNL333W
YOR166C	YOL004W	YNL332W
YOR168W	YOL003C	YNL331C
YOR171C	YOL002C	YNL330C
YOR172W	YOR001W	YNL329C
YOR174W	YOR002W	YNL328C
YOR175C	YOR003W	YNL327W
YOR176W	YOR004W	YNL326C
YOR178C	YOR005C	YNL325C
YOR180C	YOR006C	YNL323W
YOR181W	YOR007C	YNL322C
YOR183W	YOR008C	YNL321W
YOR184W	YOR009W	YNL320W
YOR185C	YOR010C	YNL319W
YOR187W	YOR011W	YNL318C
YOR188W	YOR014W	YNL317W
YOR190W	YOR015W	YNL315C
YOR191W	YOR017W	YNL313C
YOR192C	YOR018W	YNL312W
YOR196C	YOR023C	YNL311C
YOR197W	YOR025W	YNL310C
YOR198C	YOR026W	YNL309W
YOR199W	YOR027W	YNL308C
YOR200W	YOR028C	YNL307C
YOR201C	YOR030W	YNL306W
YOR202W	YOR031W	YNL305C
YOR203W	YOR032C	YNL304W
YOR204W	YOR033C	YNL303W
YOR205C	YOR034C	YNL302C
YOR206W	YOR038C	YNL301C
YOR207C	YOR039W	YNL300W
YOR210W	YOR040W	YNL299W
YOR211C	YOR042W	YNL298W
YOR212W	YOR041C	YNL297C
YOR213C	YOR043W	YNL295W
YOR215C	YOR047C	YNL294C
YOR216C	YOR048C	YNL293W
YOR217W	YOR049C	YNL292W
YOR218C	YOR051C	YNL291C
YOR219C	YOR052C	YNL290W
YOR221C	YOR053W	YNL289W
YOR222W	YOR054C	YNL288W
YOR223W	YOR055W	YNL287W
YOR224C	YOR056C	YNL286W
YOR227W	YOR058C	YNL285W
YOR230W	YOR059C	YNL284C
YOR231W	YOR062C	YNL283C
YOR233W	YOR063W	YNL282W
YOR234C	YOR064C	YNL281W
YOR235W	YOR065W	YNL280C
YOR236W	YOR066W	YNL279W
YOR237W	YOR067C	YNL278W
YOR239W	YOR069W	YNL277W
YOR241W	YOR068C	YNL275W
YOR242C	YOR070C	YNL274C
YOR243C	YOR071C	YNL273W
YOR244W	YOR072W-B	YNL272C
YOR247W	YOR073W	YNL271C
YOR248W	YOR074C	YNL270C
YOR249C	YOR075W	YNL269W
YOR254C	YOR078W	YNL268W
YOR256C	YOR079C	YNL267W
YOR257W	YOR081C	YNL266W
YOR258W	YOR083W	YNL265C
YOR259C	YOR082C	YNL264C
YOR261C	YOR084W	YNL262W
YOR264W	YOR085W	YNL260C
YOR263C	YOR086C	YNL258C
YOR267C	YOR087W	YNL257C
YOR268C	YOR089C	YNL256W
YOR269W	YOR090C	YNL255C
YOR270C	YOR091W	YNL254C
YOR271C	YOR092W	YNL253W
YOR272W	YOR094W	YNL252C
YOR273C	YOR096W	YNL251C
YOR274W	YOR097C	YNL248C
YOR278W	YOR098C	YNL247W
YOR280C	YOR099W	YNL246W
YOR284W	YOR101W	YNL245C
YOR285W	YOR104W	YNL244C
YOR286W	YOR105W	YNL243W
YOR288C	YOR106W	YNL242W
YOR290C	YOR107W	YNL241C
YOR291W	YOR108W	YNL240C
YOR293W	YOR109W	YNL239W
YOR293C-A	YOR110W	YNL238W
YOR294W	YOR112W	YNL237W
YOR298W	YOR113W	YNL236W
YOR299W	YOR116C	YNL234W
YOR300W	YOR117W	YNL233W
YOR301W	YOR118W	YNL232W
YOR303W	YOR119C	YNL231C
YOR304W	YOR120W	YNL230C
YOR305W	YOR121C	YNL229C
YOR306C	YOR122C	YNL228W
YOR307C	YOR127W	YNL227C
YOR308C	YOR128C	YNL226W
YOR309C	YOR131C	YNL225C
YOR310C	YOR132W	YNL224C
YOR311C	YOR133W	YNL223W
YOR312C	YOR136W	YNL222W
YOR313C	YOR135C	YNL221C
YOR315W	YOR138C	YNL220W
YOR316C	YOR140W	YNL219C
YOR317W	YOR139C	YNL218W
YOR320C	YOR141C	YNL217W
YOR321W	YOR142W	YNL216W
YOR322C	YOR144C	YNL215W
YOR323C	YOR146W	YNL214W
YOR324C	YOR145C	YNL213C
YOR325W	YOR151C	YNL212W
YOR326W	YOR153W	YNL210W
YOR328W	YOR156C	YNL209W
YOR329C	YOR157C	YNL208W
YOR330C	YOR158W	YNL207W
YOR334W	YOR160W	YNL206C
YOR333C	YOR163W	YNL204C
YOR335C	YOR165W	YNL201C
YOR336W	YOR166C	YNL200C
YOR337W	YOR168W	YNL199C
YOR339C	YOR171C	YNL197C
YOR340C	YOR172W	YNL196C
YOR341W	YOR175C	YNL195C
YOR346W	YOR176W	YNL194C
YOR347C	YOR180C	YNL193W
YOR348C	YOR181W	YNL192W
YOR351C	YOR182C	YNL191W
YOR353C	YOR183W	YNL190W
YOR359W	YOR184W	YNL189W
YOR360C	YOR185C	YNL188W
YOR361C	YOR187W	YNL187W
YOR362C	YOR188W	YNL186W
YOR363C	YOR190W	YNL185C
YOR368W	YOR191W	YNL184C
YOR369C	YOR192C	YNL183C
YOR370C	YOR192C-C	YNL182C
YOR371C	YOR193W	YNL181W
YOR372C	YOR194C	YNL180C
YOR373W	YOR196C	YNL179C
YOR374W	YOR197W	YNL178W
YOR375C	YOR198C	YNL177C
YOR378W	YOR199W	YNL176C
YOR380W	YOR200W	YNL174W
YOR381W	YOR201C	YNL175C
YOR383C	YOR202W	YNL173C
YOR384W	YOR203W	YNL172W
YOR386W	YOR204W	YNL170W
YOR390W	YOR205C	YNL171C
YOR393W	YOR206W	YNL169C
YOR394W	YOR207C	YNL168C
YOR394C-A	YOR211C	YNL167C
YOR396W	YOR212W	YNL166C
YOR396C-A	YOR213C	YNL164C
YPL283W-B	YOR216C	YNL163C
YPL283W-A	YOR217W	YNL162W
YPL283C	YOR218C	YNL161W
YPL282C	YOR219C	YNL160W
YPL281C	YOR221C	YNL159C
YPL279C	YOR222W	YNL157W
YPL274W	YOR223W	YNL156C
YPL273W	YOR224C	YNL155W
YPL272C	YOR227W	YNL154C
YPL270W	YOR230W	YNL153C
YPL269W	YOR231W	YNL152W
YPL268W	YOR233W	YNL151C
YPL266W	YOR234C	YNL150W
YPL265W	YOR235W	YNL149C
YPL264C	YOR236W	YNL148C
YPL263C	YOR237W	YNL147W
YPL262W	YOR239W	YNL146C-A
YPL259C	YOR241W	YNL144W-A
YPL256C	YOR243C	YNL144C
YPL255W	YOR244W	YNL143C
YPL250W-A	YOR245C	YNL142W
YPL249C-A	YOR247W	YNL141W
YPL249C	YOR248W	YNL140C
YPL248C	YOR249C	YNL139C
YPL247C	YOR254C	YNL138W
YPL246C	YOR255W	YNL137C
YPL245W	YOR257W	YNL136W
YPL244C	YOR259C	YNL134C
YPL243W	YOR260W	YNL133C
YPL242C	YOR261C	YNL132W
YPL240C	YOR262W	YNL131W
YPL239W	YOR264W	YNL130C
YPL236C	YOR263C	YNL129W
YPL235W	YOR267C	YNL128W
YPL234C	YOR269W	YNL127W
YPL231W	YOR270C	YNL126W
YPL230W	YOR271C	YNL125C
YPL228W	YOR272W	YNL124W
YPL227C	YOR273C	YNL123W
YPL226W	YOR276W	YNL122C
YPL224C	YOR277C	YNL121C
YPL222W	YOR284W	YNL119W
YPL221W	YOR285W	YNL120C
YPL219W	YOR290C	YNL118C
YPL217C	YOR291W	YNL117W
YPL215W	YOR293W	YNL116W
YPL214C	YOR294W	YNL115C
YPL212C	YOR296W	YNL112W
YPL210C	YOR298W	YNL111C
YPL207W	YOR298C-A	YNL110C
YPL204W	YOR299W	YNL107W
YPL203W	YOR301W	YNL106C
YPL201C	YOR302W	YNL105W
YPL199C	YOR303W	YNL104C
YPL198W	YOR304W	YNL103W-A
YPL197C	YOR306C	YNL103W
YPL196W	YOR308C	YNL102W
YPL194W	YOR309C	YNL101W
YPL191C	YOR310C	YNL100W
YPL190C	YOR311C	YNL099C
YPL189W	YOR312C	YNL098C
YPL187W	YOR313C	YNL097C
YPL186C	YOR315W	YNL096C
YPL183W-A	YOR316C	YNL095C
YPL183C	YOR317W	YNL094W
YPL181W	YOR321W	YNL093W
YPL182C	YOR322C	YNL091W
YPL178W	YOR323C	YNL088W
YPL177C	YOR324C	YNL087W
YPL176C	YOR325W	YNL086W
YPL171C	YOR326W	YNL085W
YPL170W	YOR328W	YNL084C
YPL169C	YOR329C	YNL083W
YPL167C	YOR330C	YNL082W
YPL164C	YOR334W	YNL081C
YPL163C	YOR333C	YNL080C
YPL162C	YOR335W-A	YNL079C
YPL160W	YOR335C	YNL078W
YPL155C	YOR337W	YNL077W
YPL154C	YOR339C	YNL076W
YPL153C	YOR340C	YNL075W
YPL152W	YOR341W	YNL072W
YPL151C	YOR342C	YNL071W
YPL150W	YOR344C	YNL069C
YPL148C	YOR346W	YNL068C
YPL147W	YOR348C	YNL067W-A
YPL146C	YOR349W	YNL067W-B
YPL143W	YOR353C	YNL067W
YPL142C	YOR355W	YNL066W
YPL141C	YOR356W	YNL065W
YPL140C	YOR359W	YNL064C
YPL137C	YOR360C	YNL063W
YPL135W	YOR361C	YNL062C
YPL135C-A	YOR362C	YNL061W
YPL134C	YOR363C	YNL059C
YPL133C	YOR368W	YNL058C
YPL131W	YOR369C	YNL056W
YPL129W	YOR370C	YNL055C
YPL128C	YOR371C	YNL054W
YPL127C	YOR372C	YNL053W
YPL126W	YOR373W	YNL052W
YPL125W	YOR374W	YNL051W
YPL118W	YOR375C	YNL050C
YPL117C	YOR377W	YNL049C
YPL116W	YOR378W	YNL048W
YPL115C	YOR381W	YNL047C
YPL112C	YOR383C	YNL046W
YPL111W	YOR384W	YNL045W
YPL110C	YOR385W	YNL044W
YPL109C	YOR387C	YNL043C
YPL108W	YOR388C	YNL042W-B
YPL107W	YOR390W	YNL042W
YPL106C	YOR391C	YNL040W
YPL105C	YOR393W	YNL039W
YPL104W	YOR394W	YNL038W
YPL103C	YOR394C-A	YNL037C
YPL100W	YOR396W	YNL036W
YPL096W	YOR396C-A	YNL035C
YPL095C	YPL283W-B	YNL034W
YPL094C	YPL283W-A	YNL033W
YPL093W	YPL283C	YNL032W
YPL092W	YPL282C	YNL031C
YPL091W	YPL281C	YNL030W
YPL090C	YPL280W	YNL029C
YPL089C	YPL279C	YNL027W
YPL087W	YPL274W	YNL026W
YPL085W	YPL273W	YNL025C
YPL082C	YPL272C	YNL024C-A
YPL081W	YPL270W	YNL024C
YPL079W	YPL266W	YNL023C
YPL078C	YPL265W	YNL022C
YPL076W	YPL264C	YNL021W
YPL075W	YPL263C	YNL020C
YPL074W	YPL262W	YNL019C
YPL072W	YPL259C	YNL018C
YPL073C	YPL258C	YNL017C
YPL070W	YPL256C	YNL016W
YPL064C	YPL255W	YNL014W
YPL061W	YPL251W	YNL013C
YPL060W	YPL252C	YNL012W
YPL058C	YPL250W-A	YNL011C
YPL057C	YPL249C-A	YNL010W
YPL055C	YPL249C	YNL009W
YPL051W	YPL248C	YNL008C
YPL050C	YPL247C	YNL007C
YPL049C	YPL246C	YNL006W
YPL048W	YPL245W	YNL005C
YPL045W	YPL244C	YNL004W
YPL043W	YPL243W	YNL003C
YPL044C	YPL242C	YNL002C
YPL042C	YPL240C	YNL001W
YPL039W	YPL239W	YNR001C
YPL036W	YPL237W	YNR001W-A
YPL032C	YPL238C	YNR002C
YPL031C	YPL236C	YNR003C
YPL030W	YPL235W	YNR004W
YPL029W	YPL234C	YNR006W
YPL028W	YPL233W	YNR005C
YPL027W	YPL232W	YNR007C
YPL026C	YPL231W	YNR008W
YPL024W	YPL230W	YNR009W
YPL023C	YPL229W	YNR011C
YPL022W	YPL228W	YNR012W
YPL021W	YPL227C	YNR013C
YPL020C	YPL226W	YNR014W
YPL019C	YPL224C	YNR015W
YPL016W	YPL222W	YNR016C
YPL014W	YPL222C-A	YNR017W
YPL013C	YPL221W	YNR018W
YPL012W	YPL220W	YNR019W
YPL010W	YPL219W	YNR020C
YPL009C	YPL217C	YNR021W
YPL008W	YPL215W	YNR022C
YPL005W	YPL214C	YNR024W
YPL003W	YPL212C	YNR025C
YPR001W	YPL211W	YNR026C
YPR002W	YPL210C	YNR027W
YPR003C	YPL207W	YNR028W
YPR005C	YPL204W	YNR029C
YPR006C	YPL203W	YNR030W
YPR007C	YPL201C	YNR031C
YPR008W	YPL199C	YNR032C-A
YPR009W	YPL198W	YNR033W
YPR010C	YPL197C	YNR034W
YPR010C-A	YPL194W	YNR035C
YPR011C	YPL192C	YNR036C
YPR013C	YPL191C	YNR037C
YPR015C	YPL190C	YNR038W
YPR017C	YPL187W	YNR039C
YPR018W	YPL184C	YNR040W
YPR019W	YPL181W	YNR041C
YPR022C	YPL182C	YNR043W
YPR024W	YPL179W	YNR044W
YPR025C	YPL178W	YNR045W
YPR026W	YPL177C	YNR046W
YPR027C	YPL176C	YNR047W
YPR028W	YPL174C	YNR048W
YPR029C	YPL173W	YNR049C
YPR030W	YPL172C	YNR050C
YPR031W	YPL170W	YNR051C
YPR032W	YPL169C	YNR052C
[truncated: 3,522 more rows]
